# Supplementary material for: 8-Bromo-3-(cyclo­propanylcarbon­yl)-5-methyl­indolizine-1-carbonitrile
Source: Acta Crystallogr Sect E Struct Rep Online. 2012 May 26;68(Pt 6):o1897. doi: 10.1107/S1600536812023161 (PMC3379455; doi:10.1107/S1600536812023161)
Supplement: Supplementary file 1 [file e-68-o1897-sup1.cif]

##############################################################################
#                                                                            #
# This CIF contains the data in a paper accepted for publication in          #
# Acta Crystallographica Section E. It conforms to the requirements of       #
# Notes for Authors for Acta Crystallographica Section E, and has been       #
# peer reviewed under the auspices of the IUCr Commission on Journals.       #
#                                                                            #
# Full details of the Crystallographic Information File format               #
# are given in the paper "The Crystallographic Information File (CIF):       #
# a New Standard Archive File for Crystallography" by S. R. Hall, F. H.      #
# Allen and I. D. Brown [Acta Cryst. (1991), A47, 655-685].                  #
#                                                                            #
# The current version of the core CIF dictionary is obtainable from          #
# ftp://ftp.iucr.org/pub/cif_core.dic.                                       #
#                                                                            #
# Software is freely available for graphical display of the structure(s)     #
# in this CIF. For information consult the CIF software page                 #
# http://www.iucr.org/resources/cif/software.                                #
#                                                                            #
# This file may be used for bona fide research purposes within the           #
# scientific community so long as proper attribution is given to the journal # 
# article from which it was obtained.                                        #
#                                                                            #
##############################################################################
data_I
_audit_creation_method     SHELXL-97
_chemical_name_systematic
;
8-Bromo-3-(cyclopropanylcarbonyl)-5-methylindolizine-1-carbonitrile
;
_chemical_name_common     ?
_chemical_formula_moiety     'C14 H11 Br N2 O'
_chemical_formula_sum     'C14 H11 Br N2 O'
_chemical_formula_iupac     'C14 H11 Br N2 O'
_chemical_formula_weight     303.16
_chemical_melting_point     ?
_symmetry_cell_setting     triclinic
_symmetry_space_group_name_H-M     'P -1'
_symmetry_space_group_name_Hall     '-P 1'
loop_
    _symmetry_equiv_pos_as_xyz
    'x, y, z'
    '-x, -y, -z'
_cell_length_a     8.3443(7)
_cell_length_b     14.5827(13)
_cell_length_c     16.9132(14)
_cell_angle_alpha     70.418(4)
_cell_angle_beta     88.849(4)
_cell_angle_gamma     76.833(4)
_cell_volume     1884.5(3)
_cell_formula_units_Z     6
_cell_measurement_reflns_used     9236
_cell_measurement_theta_min     1.52
_cell_measurement_theta_max     25.00
_cell_measurement_temperature     296(2)
_exptl_crystal_description     block
_exptl_crystal_colour     brown
_exptl_crystal_size_max     0.475
_exptl_crystal_size_mid     0.333
_exptl_crystal_size_min     0.109
_exptl_crystal_density_diffrn     1.603
_exptl_crystal_density_meas     ?
_exptl_crystal_density_method     'not measured'
_exptl_crystal_F_000     912
_exptl_absorpt_coefficient_mu     3.260
_exptl_absorpt_correction_type     multi-scan
_exptl_absorpt_process_details     '(SADABS; Sheldrick, 1997)'
_exptl_absorpt_correction_T_min     0.283
_exptl_absorpt_correction_T_max     0.701
_exptl_special_details     ?
_diffrn_ambient_temperature     296(2)
_diffrn_radiation_type     MoK\a
_diffrn_radiation_wavelength     0.71073
_diffrn_radiation_source     'fine-focus sealed tube'
_diffrn_radiation_monochromator     graphite
_diffrn_measurement_device_type     'Bruker APEXII'
_diffrn_measurement_method     '\w scans'
_diffrn_detector_area_resol_mean     ?
_diffrn_reflns_number     22759
_diffrn_reflns_av_R_equivalents     0.0213
_diffrn_reflns_av_sigmaI/netI     0.0243
_diffrn_reflns_theta_min     1.52
_diffrn_reflns_theta_max     25.00
_diffrn_reflns_theta_full     25.00
_diffrn_measured_fraction_theta_max     0.995
_diffrn_measured_fraction_theta_full     0.995
_diffrn_reflns_limit_h_min     -9
_diffrn_reflns_limit_h_max     9
_diffrn_reflns_limit_k_min     -17
_diffrn_reflns_limit_k_max     15
_diffrn_reflns_limit_l_min     -20
_diffrn_reflns_limit_l_max     20
_diffrn_standards_number     ?
_diffrn_standards_interval_count     ?
_diffrn_standards_interval_time     ?
_diffrn_standards_decay_%     ?
_refine_special_details
;
Refinement of <i>F</i>^2^ against ALL reflections. The weighted <i>R</i>-factor
<i>wR</i> and goodness of fit <i>S</i> are based on <i>F</i>^2^, conventional
<i>R</i>-factors <i>R</i> are based on <i>F</i>, with <i>F</i> set to zero for
negative <i>F</i>^2^. The threshold expression of <i>F</i>^2^ >
\s(<i>F</i>^2^) is used only for calculating <i>R</i>-factors(gt) <i>etc</i>.
and is not relevant to the choice of reflections for refinement.
<i>R</i>-factors based on <i>F</i>^2^ are statistically about twice as large
as those based on <i>F</i>, and <i>R</i>- factors based on ALL data will be
even larger.
;
_reflns_number_total     6586
_reflns_number_gt     5163
_reflns_threshold_expression     I>2\s(I)
_refine_ls_structure_factor_coef     Fsqd
_refine_ls_matrix_type     full
_refine_ls_R_factor_gt     0.0315
_refine_ls_wR_factor_gt     0.0819
_refine_ls_wR_factor_ref     0.0864
_refine_ls_goodness_of_fit_ref     1.054
_refine_ls_restrained_S_all     1.054
_refine_ls_number_reflns     6586
_refine_ls_number_parameters     487
_refine_ls_number_restraints     0
_refine_ls_hydrogen_treatment     constr
_refine_ls_weighting_scheme     calc
_refine_ls_weighting_details
         'calc w=1/[\s^2^(Fo^2^)+(0.0481P)^2^+0.4575P] where P=(Fo^2^+2Fc^2^)/3'
_atom_sites_solution_hydrogens     geom
_atom_sites_solution_primary     direct
_atom_sites_solution_secondary     difmap
_refine_ls_shift/su_max     0.001
_refine_ls_shift/su_mean     0.000
_refine_diff_density_max     0.702
_refine_diff_density_min     -0.565
_refine_ls_extinction_method     none
_refine_ls_extinction_coef     ?
loop_
    _atom_type_symbol
    _atom_type_description
    _atom_type_scat_dispersion_real
    _atom_type_scat_dispersion_imag
    _atom_type_scat_source
    'C' 'C' 0.0033 0.0016
                         'International Tables Vol C Tables 4.2.6.8 and 6.1.1.4'
    'H' 'H' 0.0000 0.0000
                         'International Tables Vol C Tables 4.2.6.8 and 6.1.1.4'
    'N' 'N' 0.0061 0.0033
                         'International Tables Vol C Tables 4.2.6.8 and 6.1.1.4'
    'O' 'O' 0.0106 0.0060
                         'International Tables Vol C Tables 4.2.6.8 and 6.1.1.4'
    'Br' 'Br' -0.2901 2.4595
                         'International Tables Vol C Tables 4.2.6.8 and 6.1.1.4'
_computing_data_collection     'APEX2 (Bruker, 2006)'
_computing_cell_refinement     'SAINT (Bruker, 2006)'
_computing_data_reduction     'SAINT (Bruker, 2006)'
_computing_structure_solution     'SHELXTL (Sheldrick, 2008)'
_computing_structure_refinement     'SHELXL97 (Sheldrick, 2008)'
_computing_molecular_graphics     'SHELXTL (Sheldrick, 2008)'
_computing_publication_material     'SHELXTL (Sheldrick, 2008)'
loop_
    _atom_site_type_symbol
    _atom_site_label
    _atom_site_fract_x
    _atom_site_fract_y
    _atom_site_fract_z
    _atom_site_U_iso_or_equiv
    _atom_site_adp_type
    _atom_site_calc_flag
    _atom_site_refinement_flags
    _atom_site_occupancy
    _atom_site_symmetry_multiplicity
    _atom_site_disorder_assembly
    _atom_site_disorder_group
    Br Br1 0.19909(4) 0.54881(2) 0.167549(17) 0.05758(11) Uani d . 1 1 . .
    Br Br2 0.46179(4) 0.08329(2) 0.081708(18) 0.06287(11) Uani d . 1 1 . .
    Br Br3 -0.27413(4) 1.16393(2) 0.23629(2) 0.06781(12) Uani d . 1 1 . .
    O O1 0.3515(2) 0.55570(16) -0.23976(11) 0.0581(5) Uani d . 1 1 . .
    O O2 0.7806(2) -0.26508(16) 0.47575(11) 0.0566(5) Uani d . 1 1 . .
    O O3 0.1415(2) 0.68795(15) 0.26399(12) 0.0577(5) Uani d . 1 1 . .
    N N1 0.2480(2) 0.50577(15) -0.06225(12) 0.0356(5) Uani d . 1 1 . .
    N N2 -0.0973(4) 0.7573(2) 0.02687(16) 0.0707(8) Uani d . 1 1 . .
    N N3 0.6118(2) -0.15356(15) 0.30490(12) 0.0353(5) Uani d . 1 1 . .
    N N4 0.2182(4) 0.1597(2) 0.23731(19) 0.0856(10) Uani d . 1 1 . .
    N N5 0.0605(3) 0.90135(17) 0.24767(13) 0.0424(5) Uani d . 1 1 . .
    N N6 -0.2081(4) 1.0176(3) 0.46003(18) 0.0832(9) Uani d . 1 1 . .
    C C1 0.1094(4) 0.7134(3) -0.36610(17) 0.0610(8) Uani d . 1 1 . .
    H H1A 0.0176 0.7695 -0.3929 0.073 Uiso calc R 1 1 . .
    H H1B 0.2148 0.7308 -0.3658 0.073 Uiso calc R 1 1 . .
    C C2 0.1090(4) 0.6175(3) -0.37514(18) 0.0628(8) Uani d . 1 1 . .
    H H2A 0.2142 0.5755 -0.3803 0.075 Uiso calc R 1 1 . .
    H H2B 0.0169 0.6142 -0.4074 0.075 Uiso calc R 1 1 . .
    C C3 0.0760(3) 0.6309(2) -0.29139(16) 0.0497(7) Uani d . 1 1 . .
    H H3A -0.0378 0.6372 -0.2744 0.060 Uiso calc R 1 1 . .
    C C4 0.2085(3) 0.5798(2) -0.22413(16) 0.0434(6) Uani d . 1 1 . .
    C C5 0.1577(3) 0.5688(2) -0.13826(15) 0.0384(6) Uani d . 1 1 . .
    C C6 0.0458(3) 0.6420(2) -0.12020(16) 0.0439(6) Uani d . 1 1 . .
    H H6A -0.0318 0.6928 -0.1586 0.053 Uiso calc R 1 1 . .
    C C7 0.0660(3) 0.6288(2) -0.03475(15) 0.0411(6) Uani d . 1 1 . .
    C C8 -0.0227(4) 0.6977(2) 0.00283(17) 0.0491(7) Uani d . 1 1 . .
    C C9 0.1922(3) 0.54384(18) 0.00154(15) 0.0362(6) Uani d . 1 1 . .
    C C10 0.2650(3) 0.4931(2) 0.08306(16) 0.0438(6) Uani d . 1 1 . .
    C C11 0.3832(4) 0.4075(2) 0.10048(18) 0.0573(8) Uani d . 1 1 . .
    H H11A 0.4347 0.3754 0.1541 0.069 Uiso calc R 1 1 . .
    C C12 0.4265(4) 0.3683(2) 0.03594(19) 0.0568(8) Uani d . 1 1 . .
    H H12A 0.5051 0.3081 0.0485 0.068 Uiso calc R 1 1 . .
    C C13 0.3596(3) 0.4136(2) -0.04408(17) 0.0438(6) Uani d . 1 1 . .
    C C14 0.3917(4) 0.3656(2) -0.10947(19) 0.0585(8) Uani d . 1 1 . .
    H H14A 0.4715 0.3030 -0.0872 0.088 Uiso calc R 1 1 . .
    H H14B 0.4334 0.4089 -0.1574 0.088 Uiso calc R 1 1 . .
    H H14C 0.2910 0.3540 -0.1261 0.088 Uiso calc R 1 1 . .
    C C15 0.5985(4) -0.3051(3) 0.62270(17) 0.0666(9) Uani d . 1 1 . .
    H H15A 0.5205 -0.3340 0.6607 0.080 Uiso calc R 1 1 . .
    H H15B 0.7051 -0.3503 0.6255 0.080 Uiso calc R 1 1 . .
    C C16 0.5944(5) -0.1992(3) 0.6058(2) 0.0767(11) Uani d . 1 1 . .
    H H16A 0.6984 -0.1792 0.5984 0.092 Uiso calc R 1 1 . .
    H H16B 0.5139 -0.1629 0.6335 0.092 Uiso calc R 1 1 . .
    C C17 0.5321(3) -0.2299(2) 0.53902(16) 0.0514(7) Uani d . 1 1 . .
    H H17A 0.4123 -0.2129 0.5276 0.062 Uiso calc R 1 1 . .
    C C18 0.6347(3) -0.2247(2) 0.46623(15) 0.0420(6) Uani d . 1 1 . .
    C C19 0.5511(3) -0.15996(19) 0.38451(15) 0.0383(6) Uani d . 1 1 . .
    C C20 0.4309(3) -0.0747(2) 0.37356(16) 0.0436(6) Uani d . 1 1 . .
    H H20A 0.3686 -0.0599 0.4159 0.052 Uiso calc R 1 1 . .
    C C21 0.4158(3) -0.01316(19) 0.28948(15) 0.0412(6) Uani d . 1 1 . .
    C C22 0.3082(4) 0.0835(2) 0.25739(18) 0.0535(7) Uani d . 1 1 . .
    C C23 0.5298(3) -0.06160(19) 0.24619(15) 0.0361(6) Uani d . 1 1 . .
    C C24 0.5740(3) -0.0387(2) 0.16214(15) 0.0423(6) Uani d . 1 1 . .
    C C25 0.6904(3) -0.1037(2) 0.13926(16) 0.0472(7) Uani d . 1 1 . .
    H H25A 0.7250 -0.0863 0.0847 0.057 Uiso calc R 1 1 . .
    C C26 0.7591(3) -0.1979(2) 0.19828(16) 0.0457(7) Uani d . 1 1 . .
    H H26A 0.8365 -0.2433 0.1813 0.055 Uiso calc R 1 1 . .
    C C27 0.7170(3) -0.22544(19) 0.27943(16) 0.0403(6) Uani d . 1 1 . .
    C C28 0.7673(4) -0.3313(2) 0.33769(19) 0.0589(8) Uani d . 1 1 . .
    H H28A 0.8405 -0.3708 0.3105 0.088 Uiso calc R 1 1 . .
    H H28B 0.6712 -0.3577 0.3523 0.088 Uiso calc R 1 1 . .
    H H28C 0.8226 -0.3334 0.3877 0.088 Uiso calc R 1 1 . .
    C C29 0.3862(4) 0.5520(3) 0.3895(2) 0.0724(10) Uani d . 1 1 . .
    H H29A 0.3983 0.5487 0.3332 0.087 Uiso calc R 1 1 . .
    H H29B 0.4868 0.5249 0.4256 0.087 Uiso calc R 1 1 . .
    C C30 0.2311(4) 0.5385(3) 0.4284(2) 0.0750(10) Uani d . 1 1 . .
    H H30A 0.2362 0.5032 0.4885 0.090 Uiso calc R 1 1 . .
    H H30B 0.1476 0.5270 0.3962 0.090 Uiso calc R 1 1 . .
    C C31 0.2666(4) 0.6409(2) 0.39932(19) 0.0583(8) Uani d . 1 1 . .
    H H31A 0.2951 0.6665 0.4425 0.070 Uiso calc R 1 1 . .
    C C32 0.1748(3) 0.7145(2) 0.32149(17) 0.0474(7) Uani d . 1 1 . .
    C C33 0.1166(3) 0.8167(2) 0.31987(16) 0.0437(6) Uani d . 1 1 . .
    C C34 0.0518(3) 0.8423(2) 0.38694(17) 0.0473(7) Uani d . 1 1 . .
    H H34A 0.0720 0.8011 0.4429 0.057 Uiso calc R 1 1 . .
    C C35 -0.0480(3) 0.9381(2) 0.35932(17) 0.0463(7) Uani d . 1 1 . .
    C C36 -0.1394(4) 0.9854(2) 0.41319(18) 0.0569(8) Uani d . 1 1 . .
    C C37 -0.0449(3) 0.9762(2) 0.27152(16) 0.0434(6) Uani d . 1 1 . .
    C C38 -0.1185(3) 1.0661(2) 0.20829(17) 0.0493(7) Uani d . 1 1 . .
    C C39 -0.0805(4) 1.0834(2) 0.12739(19) 0.0594(8) Uani d . 1 1 . .
    H H39A -0.1322 1.1424 0.0854 0.071 Uiso calc R 1 1 . .
    C C40 0.0386(4) 1.0104(3) 0.10818(18) 0.0615(9) Uani d . 1 1 . .
    H H40A 0.0698 1.0244 0.0531 0.074 Uiso calc R 1 1 . .
    C C41 0.1104(4) 0.9210(2) 0.16544(17) 0.0510(7) Uani d . 1 1 . .
    C C42 0.2461(4) 0.8478(3) 0.1459(2) 0.0676(9) Uani d . 1 1 . .
    H H42A 0.2645 0.8719 0.0870 0.101 Uiso calc R 1 1 . .
    H H42B 0.2167 0.7845 0.1598 0.101 Uiso calc R 1 1 . .
    H H42C 0.3450 0.8396 0.1781 0.101 Uiso calc R 1 1 . .
loop_
    _atom_site_aniso_label
    _atom_site_aniso_U_11
    _atom_site_aniso_U_22
    _atom_site_aniso_U_33
    _atom_site_aniso_U_12
    _atom_site_aniso_U_13
    _atom_site_aniso_U_23
    Br1 0.0736(2) 0.0676(2) 0.03688(16) -0.02012(16) 0.00100(13) -0.02217(15)
    Br2 0.0887(2) 0.0501(2) 0.03824(17) -0.01080(16) -0.01259(14) -0.00278(14)
    Br3 0.0797(2) 0.0513(2) 0.0705(2) -0.01124(16) 0.00471(17) -0.02090(17)
    O1 0.0445(11) 0.0798(15) 0.0409(11) -0.0090(10) 0.0077(8) -0.0129(10)
    O2 0.0390(11) 0.0724(14) 0.0430(11) -0.0031(10) 0.0027(8) -0.0065(10)
    O3 0.0696(13) 0.0582(13) 0.0530(12) -0.0119(10) -0.0043(10) -0.0303(11)
    N1 0.0396(11) 0.0337(12) 0.0327(11) -0.0100(9) 0.0020(8) -0.0095(9)
    N2 0.092(2) 0.0556(17) 0.0534(16) -0.0006(15) 0.0230(14) -0.0161(14)
    N3 0.0376(11) 0.0353(12) 0.0320(11) -0.0089(9) 0.0011(8) -0.0097(9)
    N4 0.094(2) 0.064(2) 0.079(2) 0.0265(18) -0.0247(17) -0.0258(17)
    N5 0.0517(13) 0.0485(14) 0.0366(12) -0.0235(11) 0.0095(10) -0.0194(11)
    N6 0.090(2) 0.097(2) 0.0611(18) 0.0017(18) 0.0166(16) -0.0417(18)
    C1 0.0641(19) 0.066(2) 0.0413(16) -0.0130(16) -0.0015(14) -0.0040(15)
    C2 0.071(2) 0.077(2) 0.0420(16) -0.0137(17) -0.0046(14) -0.0242(16)
    C3 0.0417(15) 0.069(2) 0.0341(14) -0.0135(14) 0.0028(11) -0.0119(14)
    C4 0.0454(16) 0.0485(17) 0.0349(14) -0.0147(13) 0.0044(11) -0.0102(12)
    C5 0.0404(14) 0.0432(15) 0.0310(13) -0.0121(12) 0.0019(10) -0.0101(12)
    C6 0.0428(14) 0.0448(16) 0.0357(14) -0.0060(12) 0.0020(11) -0.0056(12)
    C7 0.0440(14) 0.0415(16) 0.0372(14) -0.0119(12) 0.0103(11) -0.0117(12)
    C8 0.0580(17) 0.0463(18) 0.0387(15) -0.0134(14) 0.0130(13) -0.0086(14)
    C9 0.0438(14) 0.0336(14) 0.0330(13) -0.0150(11) 0.0060(11) -0.0099(11)
    C10 0.0559(16) 0.0429(16) 0.0349(14) -0.0179(13) -0.0001(12) -0.0118(12)
    C11 0.070(2) 0.0491(19) 0.0443(16) -0.0070(16) -0.0140(14) -0.0085(14)
    C12 0.0640(19) 0.0373(17) 0.0594(19) -0.0004(14) -0.0101(15) -0.0109(15)
    C13 0.0476(15) 0.0355(15) 0.0471(15) -0.0081(12) 0.0037(12) -0.0136(13)
    C14 0.073(2) 0.0442(18) 0.0598(19) -0.0086(15) 0.0099(15) -0.0230(15)
    C15 0.064(2) 0.079(3) 0.0362(16) -0.0077(17) 0.0092(14) 0.0007(16)
    C16 0.075(2) 0.109(3) 0.057(2) -0.019(2) 0.0127(17) -0.044(2)
    C17 0.0418(15) 0.066(2) 0.0373(15) -0.0086(13) 0.0050(11) -0.0093(14)
    C18 0.0421(16) 0.0455(16) 0.0354(14) -0.0127(13) 0.0024(11) -0.0084(12)
    C19 0.0380(13) 0.0415(15) 0.0339(13) -0.0099(11) 0.0035(10) -0.0105(11)
    C20 0.0413(14) 0.0484(17) 0.0392(14) -0.0051(12) 0.0008(11) -0.0161(13)
    C21 0.0415(14) 0.0402(16) 0.0396(14) -0.0041(12) -0.0051(11) -0.0138(12)
    C22 0.0583(18) 0.0524(19) 0.0452(16) 0.0007(15) -0.0118(13) -0.0189(14)
    C23 0.0410(14) 0.0345(14) 0.0343(13) -0.0121(11) -0.0044(10) -0.0109(11)
    C24 0.0536(16) 0.0417(16) 0.0317(13) -0.0163(13) -0.0067(11) -0.0088(12)
    C25 0.0541(16) 0.0606(19) 0.0333(14) -0.0217(14) 0.0055(12) -0.0189(14)
    C26 0.0467(15) 0.0482(17) 0.0463(16) -0.0106(13) 0.0052(12) -0.0219(14)
    C27 0.0415(14) 0.0380(15) 0.0428(14) -0.0098(12) 0.0037(11) -0.0153(12)
    C28 0.072(2) 0.0379(17) 0.0585(18) -0.0051(15) 0.0139(15) -0.0119(14)
    C29 0.067(2) 0.075(2) 0.064(2) 0.0030(18) -0.0076(17) -0.0227(19)
    C30 0.080(2) 0.061(2) 0.071(2) -0.0128(18) 0.0024(18) -0.0066(18)
    C31 0.0689(19) 0.057(2) 0.0499(17) -0.0105(16) -0.0032(14) -0.0215(15)
    C32 0.0485(16) 0.0537(18) 0.0457(16) -0.0161(13) 0.0050(12) -0.0217(14)
    C33 0.0505(15) 0.0497(17) 0.0372(14) -0.0220(13) 0.0075(12) -0.0166(13)
    C34 0.0550(16) 0.0552(19) 0.0366(14) -0.0209(14) 0.0038(12) -0.0168(13)
    C35 0.0503(16) 0.0552(18) 0.0422(15) -0.0200(14) 0.0099(12) -0.0235(14)
    C36 0.0617(19) 0.063(2) 0.0474(17) -0.0136(16) 0.0080(14) -0.0223(16)
    C37 0.0486(15) 0.0489(17) 0.0413(15) -0.0217(13) 0.0074(12) -0.0201(13)
    C38 0.0589(17) 0.0450(17) 0.0500(17) -0.0239(14) 0.0070(13) -0.0164(14)
    C39 0.076(2) 0.054(2) 0.0504(18) -0.0285(17) 0.0078(15) -0.0124(15)
    C40 0.081(2) 0.078(2) 0.0362(16) -0.0414(19) 0.0160(15) -0.0181(17)
    C41 0.0628(18) 0.064(2) 0.0403(15) -0.0345(16) 0.0160(13) -0.0244(16)
    C42 0.079(2) 0.082(3) 0.060(2) -0.0350(19) 0.0335(17) -0.0380(19)
_geom_special_details
;
All e.s.d.'s (except the e.s.d. in the dihedral angle between two l.s. planes)
are estimated using the full covariance matrix. The cell e.s.d.'s are taken
into account individually in the estimation of e.s.d.'s in distances, angles
and torsion angles; correlations between e.s.d.'s in cell parameters are only
used when they are defined by crystal symmetry. An approximate (isotropic)
treatment of cell e.s.d.'s is used for estimating e.s.d.'s involving l.s.
planes.
;
loop_
    _geom_bond_atom_site_label_1
    _geom_bond_atom_site_label_2
    _geom_bond_site_symmetry_2
    _geom_bond_distance
    _geom_bond_publ_flag
    Br1 C10 . 1.883(3) ?
    Br2 C24 . 1.887(3) ?
    Br3 C38 . 1.879(3) ?
    O1 C4 . 1.215(3) ?
    O2 C18 . 1.213(3) ?
    O3 C32 . 1.219(3) ?
    N1 C13 . 1.389(3) ?
    N1 C9 . 1.398(3) ?
    N1 C5 . 1.413(3) ?
    N2 C8 . 1.135(3) ?
    N3 C27 . 1.387(3) ?
    N3 C23 . 1.403(3) ?
    N3 C19 . 1.410(3) ?
    N4 C22 . 1.136(4) ?
    N5 C41 . 1.398(3) ?
    N5 C37 . 1.405(3) ?
    N5 C33 . 1.408(3) ?
    N6 C36 . 1.134(4) ?
    C1 C2 . 1.458(5) ?
    C1 C3 . 1.497(4) ?
    C1 H1A . 0.9700 ?
    C1 H1B . 0.9700 ?
    C2 C3 . 1.505(4) ?
    C2 H2A . 0.9700 ?
    C2 H2B . 0.9700 ?
    C3 C4 . 1.476(4) ?
    C3 H3A . 0.9800 ?
    C4 C5 . 1.471(3) ?
    C5 C6 . 1.363(4) ?
    C6 C7 . 1.401(3) ?
    C6 H6A . 0.9300 ?
    C7 C9 . 1.394(3) ?
    C7 C8 . 1.425(4) ?
    C9 C10 . 1.401(3) ?
    C10 C11 . 1.350(4) ?
    C11 C12 . 1.399(4) ?
    C11 H11A . 0.9300 ?
    C12 C13 . 1.358(4) ?
    C12 H12A . 0.9300 ?
    C13 C14 . 1.486(4) ?
    C14 H14A . 0.9600 ?
    C14 H14B . 0.9600 ?
    C14 H14C . 0.9600 ?
    C15 C16 . 1.466(5) ?
    C15 C17 . 1.492(4) ?
    C15 H15A . 0.9700 ?
    C15 H15B . 0.9700 ?
    C16 C17 . 1.489(4) ?
    C16 H16A . 0.9700 ?
    C16 H16B . 0.9700 ?
    C17 C18 . 1.476(4) ?
    C17 H17A . 0.9800 ?
    C18 C19 . 1.467(3) ?
    C19 C20 . 1.368(4) ?
    C20 C21 . 1.394(4) ?
    C20 H20A . 0.9300 ?
    C21 C23 . 1.397(3) ?
    C21 C22 . 1.420(4) ?
    C23 C24 . 1.409(3) ?
    C24 C25 . 1.343(4) ?
    C25 C26 . 1.398(4) ?
    C25 H25A . 0.9300 ?
    C26 C27 . 1.358(4) ?
    C26 H26A . 0.9300 ?
    C27 C28 . 1.494(4) ?
    C28 H28A . 0.9600 ?
    C28 H28B . 0.9600 ?
    C28 H28C . 0.9600 ?
    C29 C30 . 1.464(5) ?
    C29 C31 . 1.501(4) ?
    C29 H29A . 0.9700 ?
    C29 H29B . 0.9700 ?
    C30 C31 . 1.504(5) ?
    C30 H30A . 0.9700 ?
    C30 H30B . 0.9700 ?
    C31 C32 . 1.480(4) ?
    C31 H31A . 0.9800 ?
    C32 C33 . 1.450(4) ?
    C33 C34 . 1.373(4) ?
    C34 C35 . 1.382(4) ?
    C34 H34A . 0.9300 ?
    C35 C37 . 1.402(4) ?
    C35 C36 . 1.429(4) ?
    C37 C38 . 1.400(4) ?
    C38 C39 . 1.351(4) ?
    C39 C40 . 1.401(5) ?
    C39 H39A . 0.9300 ?
    C40 C41 . 1.349(4) ?
    C40 H40A . 0.9300 ?
    C41 C42 . 1.484(4) ?
    C42 H42A . 0.9600 ?
    C42 H42B . 0.9600 ?
    C42 H42C . 0.9600 ?
loop_
    _geom_angle_atom_site_label_1
    _geom_angle_atom_site_label_2
    _geom_angle_atom_site_label_3
    _geom_angle_site_symmetry_1
    _geom_angle_site_symmetry_3
    _geom_angle
    _geom_angle_publ_flag
    C13 N1 C9 . . 121.0(2) ?
    C13 N1 C5 . . 130.0(2) ?
    C9 N1 C5 . . 108.59(19) ?
    C27 N3 C23 . . 121.0(2) ?
    C27 N3 C19 . . 130.0(2) ?
    C23 N3 C19 . . 108.50(19) ?
    C41 N5 C37 . . 121.0(2) ?
    C41 N5 C33 . . 129.6(2) ?
    C37 N5 C33 . . 108.9(2) ?
    C2 C1 C3 . . 61.2(2) ?
    C2 C1 H1A . . 117.6 ?
    C3 C1 H1A . . 117.6 ?
    C2 C1 H1B . . 117.6 ?
    C3 C1 H1B . . 117.6 ?
    H1A C1 H1B . . 114.8 ?
    C1 C2 C3 . . 60.7(2) ?
    C1 C2 H2A . . 117.7 ?
    C3 C2 H2A . . 117.7 ?
    C1 C2 H2B . . 117.7 ?
    C3 C2 H2B . . 117.7 ?
    H2A C2 H2B . . 114.8 ?
    C4 C3 C1 . . 117.4(2) ?
    C4 C3 C2 . . 116.9(3) ?
    C1 C3 C2 . . 58.1(2) ?
    C4 C3 H3A . . 117.1 ?
    C1 C3 H3A . . 117.1 ?
    C2 C3 H3A . . 117.1 ?
    O1 C4 C5 . . 122.6(2) ?
    O1 C4 C3 . . 121.7(2) ?
    C5 C4 C3 . . 115.5(2) ?
    C6 C5 N1 . . 107.1(2) ?
    C6 C5 C4 . . 122.3(2) ?
    N1 C5 C4 . . 127.0(2) ?
    C5 C6 C7 . . 109.3(2) ?
    C5 C6 H6A . . 125.3 ?
    C7 C6 H6A . . 125.3 ?
    C9 C7 C6 . . 108.0(2) ?
    C9 C7 C8 . . 128.5(2) ?
    C6 C7 C8 . . 123.4(2) ?
    N2 C8 C7 . . 174.9(3) ?
    C7 C9 N1 . . 107.0(2) ?
    C7 C9 C10 . . 134.4(2) ?
    N1 C9 C10 . . 118.6(2) ?
    C11 C10 C9 . . 120.9(2) ?
    C11 C10 Br1 . . 120.5(2) ?
    C9 C10 Br1 . . 118.6(2) ?
    C10 C11 C12 . . 118.4(3) ?
    C10 C11 H11A . . 120.8 ?
    C12 C11 H11A . . 120.8 ?
    C13 C12 C11 . . 123.4(3) ?
    C13 C12 H12A . . 118.3 ?
    C11 C12 H12A . . 118.3 ?
    C12 C13 N1 . . 117.3(2) ?
    C12 C13 C14 . . 122.8(3) ?
    N1 C13 C14 . . 119.8(2) ?
    C13 C14 H14A . . 109.5 ?
    C13 C14 H14B . . 109.5 ?
    H14A C14 H14B . . 109.5 ?
    C13 C14 H14C . . 109.5 ?
    H14A C14 H14C . . 109.5 ?
    H14B C14 H14C . . 109.5 ?
    C16 C15 C17 . . 60.4(2) ?
    C16 C15 H15A . . 117.7 ?
    C17 C15 H15A . . 117.7 ?
    C16 C15 H15B . . 117.7 ?
    C17 C15 H15B . . 117.7 ?
    H15A C15 H15B . . 114.9 ?
    C15 C16 C17 . . 60.7(2) ?
    C15 C16 H16A . . 117.7 ?
    C17 C16 H16A . . 117.7 ?
    C15 C16 H16B . . 117.7 ?
    C17 C16 H16B . . 117.7 ?
    H16A C16 H16B . . 114.8 ?
    C18 C17 C16 . . 116.1(3) ?
    C18 C17 C15 . . 118.6(2) ?
    C16 C17 C15 . . 58.9(2) ?
    C18 C17 H17A . . 116.9 ?
    C16 C17 H17A . . 116.9 ?
    C15 C17 H17A . . 116.9 ?
    O2 C18 C19 . . 123.6(2) ?
    O2 C18 C17 . . 121.1(2) ?
    C19 C18 C17 . . 115.0(2) ?
    C20 C19 N3 . . 106.9(2) ?
    C20 C19 C18 . . 123.7(2) ?
    N3 C19 C18 . . 126.3(2) ?
    C19 C20 C21 . . 109.8(2) ?
    C19 C20 H20A . . 125.1 ?
    C21 C20 H20A . . 125.1 ?
    C20 C21 C23 . . 107.7(2) ?
    C20 C21 C22 . . 124.3(2) ?
    C23 C21 C22 . . 127.8(2) ?
    N4 C22 C21 . . 175.1(3) ?
    C21 C23 N3 . . 107.0(2) ?
    C21 C23 C24 . . 134.9(2) ?
    N3 C23 C24 . . 118.1(2) ?
    C25 C24 C23 . . 120.6(2) ?
    C25 C24 Br2 . . 120.6(2) ?
    C23 C24 Br2 . . 118.7(2) ?
    C24 C25 C26 . . 119.4(2) ?
    C24 C25 H25A . . 120.3 ?
    C26 C25 H25A . . 120.3 ?
    C27 C26 C25 . . 122.5(2) ?
    C27 C26 H26A . . 118.7 ?
    C25 C26 H26A . . 118.7 ?
    C26 C27 N3 . . 117.6(2) ?
    C26 C27 C28 . . 121.9(2) ?
    N3 C27 C28 . . 120.2(2) ?
    C27 C28 H28A . . 109.5 ?
    C27 C28 H28B . . 109.5 ?
    H28A C28 H28B . . 109.5 ?
    C27 C28 H28C . . 109.5 ?
    H28A C28 H28C . . 109.5 ?
    H28B C28 H28C . . 109.5 ?
    C30 C29 C31 . . 60.9(2) ?
    C30 C29 H29A . . 117.7 ?
    C31 C29 H29A . . 117.7 ?
    C30 C29 H29B . . 117.7 ?
    C31 C29 H29B . . 117.7 ?
    H29A C29 H29B . . 114.8 ?
    C29 C30 C31 . . 60.8(2) ?
    C29 C30 H30A . . 117.7 ?
    C31 C30 H30A . . 117.7 ?
    C29 C30 H30B . . 117.7 ?
    C31 C30 H30B . . 117.7 ?
    H30A C30 H30B . . 114.8 ?
    C32 C31 C29 . . 116.1(3) ?
    C32 C31 C30 . . 116.7(3) ?
    C29 C31 C30 . . 58.3(2) ?
    C32 C31 H31A . . 117.5 ?
    C29 C31 H31A . . 117.5 ?
    C30 C31 H31A . . 117.5 ?
    O3 C32 C33 . . 122.1(3) ?
    O3 C32 C31 . . 120.6(3) ?
    C33 C32 C31 . . 117.0(2) ?
    C34 C33 N5 . . 106.4(2) ?
    C34 C33 C32 . . 124.1(3) ?
    N5 C33 C32 . . 125.8(2) ?
    C33 C34 C35 . . 110.3(2) ?
    C33 C34 H34A . . 124.9 ?
    C35 C34 H34A . . 124.9 ?
    C34 C35 C37 . . 107.9(2) ?
    C34 C35 C36 . . 124.2(3) ?
    C37 C35 C36 . . 127.9(3) ?
    N6 C36 C35 . . 175.7(4) ?
    C38 C37 C35 . . 135.4(3) ?
    C38 C37 N5 . . 118.1(2) ?
    C35 C37 N5 . . 106.6(2) ?
    C39 C38 C37 . . 121.1(3) ?
    C39 C38 Br3 . . 119.4(2) ?
    C37 C38 Br3 . . 119.4(2) ?
    C38 C39 C40 . . 118.5(3) ?
    C38 C39 H39A . . 120.8 ?
    C40 C39 H39A . . 120.8 ?
    C41 C40 C39 . . 123.4(3) ?
    C41 C40 H40A . . 118.3 ?
    C39 C40 H40A . . 118.3 ?
    C40 C41 N5 . . 117.2(3) ?
    C40 C41 C42 . . 122.8(3) ?
    N5 C41 C42 . . 119.8(3) ?
    C41 C42 H42A . . 109.5 ?
    C41 C42 H42B . . 109.5 ?
    H42A C42 H42B . . 109.5 ?
    C41 C42 H42C . . 109.5 ?
    H42A C42 H42C . . 109.5 ?
    H42B C42 H42C . . 109.5 ?
loop_
    _geom_torsion_atom_site_label_1
    _geom_torsion_atom_site_label_2
    _geom_torsion_atom_site_label_3
    _geom_torsion_atom_site_label_4
    _geom_torsion_site_symmetry_1
    _geom_torsion_site_symmetry_2
    _geom_torsion_site_symmetry_3
    _geom_torsion_site_symmetry_4
    _geom_torsion
    _geom_torsion_publ_flag
    C2 C1 C3 C4 . . . . 106.1(3) ?
    C1 C2 C3 C4 . . . . -107.0(3) ?
    C1 C3 C4 O1 . . . . -43.4(4) ?
    C2 C3 C4 O1 . . . . 22.7(4) ?
    C1 C3 C4 C5 . . . . 131.3(3) ?
    C2 C3 C4 C5 . . . . -162.6(3) ?
    C13 N1 C5 C6 . . . . 170.1(2) ?
    C9 N1 C5 C6 . . . . -1.7(3) ?
    C13 N1 C5 C4 . . . . -31.1(4) ?
    C9 N1 C5 C4 . . . . 157.1(3) ?
    O1 C4 C5 C6 . . . . 135.9(3) ?
    C3 C4 C5 C6 . . . . -38.7(4) ?
    O1 C4 C5 N1 . . . . -20.0(4) ?
    C3 C4 C5 N1 . . . . 165.4(3) ?
    N1 C5 C6 C7 . . . . 1.7(3) ?
    C4 C5 C6 C7 . . . . -158.3(2) ?
    C5 C6 C7 C9 . . . . -1.1(3) ?
    C5 C6 C7 C8 . . . . 174.6(2) ?
    C6 C7 C9 N1 . . . . 0.0(3) ?
    C8 C7 C9 N1 . . . . -175.4(3) ?
    C6 C7 C9 C10 . . . . -178.9(3) ?
    C8 C7 C9 C10 . . . . 5.8(5) ?
    C13 N1 C9 C7 . . . . -171.7(2) ?
    C5 N1 C9 C7 . . . . 1.1(3) ?
    C13 N1 C9 C10 . . . . 7.4(3) ?
    C5 N1 C9 C10 . . . . -179.9(2) ?
    C7 C9 C10 C11 . . . . 176.7(3) ?
    N1 C9 C10 C11 . . . . -2.0(4) ?
    C7 C9 C10 Br1 . . . . -5.0(4) ?
    N1 C9 C10 Br1 . . . . 176.22(17) ?
    C9 C10 C11 C12 . . . . -2.6(4) ?
    Br1 C10 C11 C12 . . . . 179.1(2) ?
    C10 C11 C12 C13 . . . . 2.2(5) ?
    C11 C12 C13 N1 . . . . 2.9(4) ?
    C11 C12 C13 C14 . . . . -172.6(3) ?
    C9 N1 C13 C12 . . . . -7.7(4) ?
    C5 N1 C13 C12 . . . . -178.7(3) ?
    C9 N1 C13 C14 . . . . 167.9(2) ?
    C5 N1 C13 C14 . . . . -3.1(4) ?
    C15 C16 C17 C18 . . . . -109.1(3) ?
    C16 C15 C17 C18 . . . . 104.8(3) ?
    C16 C17 C18 O2 . . . . 52.5(4) ?
    C15 C17 C18 O2 . . . . -14.7(4) ?
    C16 C17 C18 C19 . . . . -121.7(3) ?
    C15 C17 C18 C19 . . . . 171.1(3) ?
    C27 N3 C19 C20 . . . . -170.0(2) ?
    C23 N3 C19 C20 . . . . 1.8(3) ?
    C27 N3 C19 C18 . . . . 29.4(4) ?
    C23 N3 C19 C18 . . . . -158.8(2) ?
    O2 C18 C19 C20 . . . . -141.3(3) ?
    C17 C18 C19 C20 . . . . 32.7(4) ?
    O2 C18 C19 N3 . . . . 16.2(4) ?
    C17 C18 C19 N3 . . . . -169.8(3) ?
    N3 C19 C20 C21 . . . . -1.2(3) ?
    C18 C19 C20 C21 . . . . 160.0(2) ?
    C19 C20 C21 C23 . . . . 0.2(3) ?
    C19 C20 C21 C22 . . . . -176.7(3) ?
    C20 C21 C23 N3 . . . . 0.9(3) ?
    C22 C21 C23 N3 . . . . 177.6(3) ?
    C20 C21 C23 C24 . . . . -179.8(3) ?
    C22 C21 C23 C24 . . . . -3.0(5) ?
    C27 N3 C23 C21 . . . . 171.1(2) ?
    C19 N3 C23 C21 . . . . -1.6(3) ?
    C27 N3 C23 C24 . . . . -8.4(3) ?
    C19 N3 C23 C24 . . . . 178.9(2) ?
    C21 C23 C24 C25 . . . . -178.8(3) ?
    N3 C23 C24 C25 . . . . 0.5(4) ?
    C21 C23 C24 Br2 . . . . -0.7(4) ?
    N3 C23 C24 Br2 . . . . 178.63(16) ?
    C23 C24 C25 C26 . . . . 4.8(4) ?
    Br2 C24 C25 C26 . . . . -173.3(2) ?
    C24 C25 C26 C27 . . . . -2.4(4) ?
    C25 C26 C27 N3 . . . . -5.3(4) ?
    C25 C26 C27 C28 . . . . 168.8(3) ?
    C23 N3 C27 C26 . . . . 10.7(3) ?
    C19 N3 C27 C26 . . . . -178.4(2) ?
    C23 N3 C27 C28 . . . . -163.5(2) ?
    C19 N3 C27 C28 . . . . 7.5(4) ?
    C30 C29 C31 C32 . . . . -106.6(3) ?
    C29 C30 C31 C32 . . . . 105.6(3) ?
    C29 C31 C32 O3 . . . . 30.5(4) ?
    C30 C31 C32 O3 . . . . -35.4(4) ?
    C29 C31 C32 C33 . . . . -154.0(3) ?
    C30 C31 C32 C33 . . . . 140.1(3) ?
    C41 N5 C33 C34 . . . . 168.7(3) ?
    C37 N5 C33 C34 . . . . -2.8(3) ?
    C41 N5 C33 C32 . . . . -32.5(4) ?
    C37 N5 C33 C32 . . . . 156.0(2) ?
    O3 C32 C33 C34 . . . . 135.6(3) ?
    C31 C32 C33 C34 . . . . -39.8(4) ?
    O3 C32 C33 N5 . . . . -19.6(4) ?
    C31 C32 C33 N5 . . . . 165.0(3) ?
    N5 C33 C34 C35 . . . . 2.4(3) ?
    C32 C33 C34 C35 . . . . -156.9(3) ?
    C33 C34 C35 C37 . . . . -1.1(3) ?
    C33 C34 C35 C36 . . . . 177.2(3) ?
    C34 C35 C37 C38 . . . . 179.6(3) ?
    C36 C35 C37 C38 . . . . 1.4(5) ?
    C34 C35 C37 N5 . . . . -0.7(3) ?
    C36 C35 C37 N5 . . . . -178.9(3) ?
    C41 N5 C37 C38 . . . . 9.5(4) ?
    C33 N5 C37 C38 . . . . -178.1(2) ?
    C41 N5 C37 C35 . . . . -170.2(2) ?
    C33 N5 C37 C35 . . . . 2.2(3) ?
    C35 C37 C38 C39 . . . . 175.0(3) ?
    N5 C37 C38 C39 . . . . -4.7(4) ?
    C35 C37 C38 Br3 . . . . -5.5(4) ?
    N5 C37 C38 Br3 . . . . 174.84(18) ?
    C37 C38 C39 C40 . . . . -1.9(4) ?
    Br3 C38 C39 C40 . . . . 178.6(2) ?
    C38 C39 C40 C41 . . . . 4.2(5) ?
    C39 C40 C41 N5 . . . . 0.5(5) ?
    C39 C40 C41 C42 . . . . -174.8(3) ?
    C37 N5 C41 C40 . . . . -7.4(4) ?
    C33 N5 C41 C40 . . . . -178.1(3) ?
    C37 N5 C41 C42 . . . . 168.1(3) ?
    C33 N5 C41 C42 . . . . -2.6(4) ?
loop_
    _geom_hbond_atom_site_label_D
    _geom_hbond_atom_site_label_H
    _geom_hbond_atom_site_label_A
    _geom_hbond_site_symmetry_A
    _geom_hbond_distance_DH
    _geom_hbond_distance_HA
    _geom_hbond_distance_DA
    _geom_hbond_angle_DHA
    C14 H14B O1 . 0.96 2.09 2.857(4) 136
    C28 H28C O2 . 0.96 2.04 2.823(4) 138
    C42 H42B O3 . 0.96 2.04 2.814(4) 136
data_global
_journal_date_recd_electronic     2012-05-17
_journal_date_accepted     2012-05-21
_journal_name_full     'Acta Crystallographica, Section E'
_journal_year     2012
_journal_volume     68
_journal_issue      6
_journal_page_first     o1897
_journal_page_last     o1897
_journal_paper_category     QO
_journal_paper_doi     10.1107/S1600536812023161
_journal_coeditor_code     FJ2561
_publ_contact_author_name     'Wei Wang'
_publ_contact_author_address
;
Key Laboratory for Advanced Technology in Environmental Protection of Jiangsu
 Province, School of Chemical and Biological Engineering, Yancheng Institute of
 Technology, No. 9, Yingbin Avenue, Yancheng, 224051, China
;
_publ_contact_author_email     'wangw@ycit.edu.cn'
_publ_contact_author_fax     '+86-515-88298959'
_publ_contact_author_phone     '+86-515-88298848'
_publ_section_title
;
8-Bromo-3-(cyclopropanylcarbonyl)-5-methylindolizine-1-carbonitrile
;
loop_
    _publ_author_name
    _publ_author_footnote
    _publ_author_address
    'Fan, Dahe' ?
;
Key Laboratory for Advanced Technology in Environmental Protection of Jiangsu
Province
School of Chemical and Biological Engineering
Yancheng Institute of Technology
No. 9, Yingbin Avenue
Yancheng 224051
People's Republic of China
;
    'Tang, Fan' .
;
Key Laboratory for Advanced Technology in Environmental Protection of Jiangsu
Province
School of Chemical and Biological Engineering
Yancheng Institute of Technology
No. 9, Yingbin Avenue
Yancheng 224051
People's Republic of China
;
    'Wang, Wei' .
;
Key Laboratory for Advanced Technology in Environmental Protection of Jiangsu
Province
School of Chemical and Biological Engineering
Yancheng Institute of Technology
No. 9, Yingbin Avenue
Yancheng 224051
People's Republic of China
;
_publ_section_synopsis     .
_iucr_refine_instructions_details
;
TITL Y in P2(1)/c
CELL 0.71073   7.5910  18.4360  12.1620  90.000  94.430  90.000
ZERR    4.00   0.0015   0.0037   0.0024   0.000   0.030   0.000
LATT  1
SYMM -X, 0.5+Y, 0.5-Z
SFAC C H N O
UNIT 80 68 4 20
L.S. 8
BOND $H
CONF
HTAB
SIZE .3 .2 .1
FMAP 2
PLAN 10
WGHT    0.100000    0.400000
FVAR       1.00717
N     3    0.204335    0.457521    0.561306    11.00000    0.04143    0.04205 =
         0.03896   -0.00065    0.00476    0.00361
O1    4    0.048951    0.313354    0.573983    11.00000    0.09757    0.06140 =
         0.05938   -0.00764    0.00310   -0.02279
C1    1    0.012752    0.251799    0.797717    11.00000    0.07560    0.07983 =
         0.07534    0.01902    0.01691   -0.00092
AFIX  23
H1A   2    0.003463    0.247387    0.876535    11.00000   -1.20000
H1B   2   -0.098696    0.248550    0.753267    11.00000   -1.20000
AFIX   0
O2    4    0.312686    0.449148    0.925928    11.00000    0.05387    0.07472 =
         0.04570    0.00413    0.00054    0.00976
C2    1    0.168664    0.221113    0.752421    11.00000    0.10108    0.05324 =
         0.09232    0.01559    0.02163    0.01466
AFIX  23
H2A   2    0.153747    0.199052    0.679892    11.00000   -1.20000
H2B   2    0.255958    0.197889    0.803223    11.00000   -1.20000
AFIX   0
O3    4    0.019587    0.440539    0.889120    11.00000    0.05230    0.08611 =
         0.06038   -0.00201    0.01594   -0.01083
C3    1    0.149476    0.301947    0.759736    11.00000    0.07372    0.04123 =
         0.06125    0.00127   -0.00168   -0.00079
AFIX  13
H3A   2    0.224716    0.325972    0.817901    11.00000   -1.20000
AFIX   0
O4    4    0.406868    0.643437    0.767336    11.00000    0.07588    0.07016 =
         0.07034   -0.01276    0.01856   -0.03163
C4    1    0.115978    0.342762    0.656651    11.00000    0.04486    0.04500 =
         0.04949   -0.00514    0.00591    0.00193
O5    4    0.197284    0.594037    0.861285    11.00000    0.07495    0.04870 =
         0.06338   -0.01773    0.02480   -0.01216
C5    1    0.287963    0.438680    1.041050    11.00000    0.09221    0.12992 =
         0.04060    0.00807   -0.00041    0.02096
AFIX  33
H5A   2    0.400881    0.438054    1.082441    11.00000   -1.50000
H5B   2    0.228670    0.393396    1.050728    11.00000   -1.50000
H5C   2    0.217856    0.477611    1.066733    11.00000   -1.50000
AFIX   0
C6    1    0.164584    0.451136    0.859332    11.00000    0.04985    0.04191 =
         0.04708   -0.00262    0.00596    0.00227
C7    1    0.233026    0.646865    0.947056    11.00000    0.08646    0.06213 =
         0.06168   -0.01942    0.01935   -0.01016
AFIX  33
H7A   2    0.150969    0.640676    1.002557    11.00000   -1.50000
H7B   2    0.220647    0.694735    0.916363    11.00000   -1.50000
H7C   2    0.351332    0.640464    0.979526    11.00000   -1.50000
AFIX   0
C8    1    0.300570    0.596257    0.776125    11.00000    0.03523    0.04720 =
         0.05306    0.00012    0.00358   -0.00025
C9    1    0.263891    0.533212    0.704778    11.00000    0.03494    0.04265 =
         0.04367   -0.00028    0.00493    0.00564
C10   1    0.200390    0.467073    0.743658    11.00000    0.03792    0.04166 =
         0.04128    0.00061    0.00351    0.00447
C11   1    0.167016    0.419761    0.656409    11.00000    0.03727    0.04229 =
         0.04208    0.00108    0.00379    0.00501
C12   1    0.268827    0.526485    0.589109    11.00000    0.03386    0.04016 =
         0.04789    0.00204    0.00391    0.00710
C13   1    0.179296    0.433327    0.453439    11.00000    0.04484    0.05313 =
         0.04277   -0.00319   -0.00142    0.00604
AFIX  43
H13A  2    0.135311    0.386971    0.438658    11.00000   -1.20000
AFIX   0
C14   1    0.218319    0.476569    0.370645    11.00000    0.05470    0.06883 =
         0.04261   -0.00357    0.00198    0.01161
AFIX  43
H14A  2    0.195679    0.460742    0.298327    11.00000   -1.20000
AFIX   0
C15   1    0.294545    0.547017    0.391101    11.00000    0.04619    0.06191 =
         0.04606    0.01227    0.00689    0.01362
C16   1    0.321623    0.572491    0.500786    11.00000    0.03299    0.04716 =
         0.05509    0.00949    0.00656    0.01097
C17   1    0.341307    0.591645    0.304025    11.00000    0.05226    0.08321 =
         0.05863    0.01753    0.01093    0.01195
AFIX  43
H17A  2    0.321571    0.575415    0.231720    11.00000   -1.20000
AFIX   0
C18   1    0.414611    0.657869    0.323817    11.00000    0.05663    0.07834 =
         0.07459    0.03363    0.01613    0.01103
AFIX  43
H18A  2    0.442862    0.687109    0.265400    11.00000   -1.20000
AFIX   0
C19   1    0.447291    0.681827    0.431531    11.00000    0.05877    0.05170 =
         0.08705    0.01955    0.01611    0.00332
AFIX  43
H19A  2    0.501952    0.726448    0.444897    11.00000   -1.20000
AFIX   0
C20   1    0.400194    0.640682    0.518943    11.00000    0.04914    0.05160 =
         0.06624    0.00804    0.01116    0.00397
AFIX  43
H20A  2    0.420601    0.658209    0.590498    11.00000   -1.20000
HKLF 4
REM  Y in P2(1)/c
REM R1 =  0.0558 for   2060 Fo > 4sig(Fo)  and  0.0888 for all   3078 data
REM    235 parameters refined using      0 restraints
END
WGHT      0.0850      0.3633
REM Highest difference peak  0.297,  deepest hole -0.243,  1-sigma level  0.053
Q1    1   0.1698  0.2978  0.5717  11.00000  0.05    0.30
Q2    1   0.0076  0.5019  0.8329  11.00000  0.05    0.19
Q3    1   0.2085  0.4318  0.7188  11.00000  0.05    0.19
Q4    1   0.2076  0.2537  0.8280  11.00000  0.05    0.17
Q5    1  -0.0093  0.4629  0.7960  11.00000  0.05    0.17
Q6    1   0.1530  0.3151  0.5033  11.00000  0.05    0.16
Q7    1  -0.0406  0.4333  0.8075  11.00000  0.05    0.16
Q8    1   0.4288  0.3893  1.0817  11.00000  0.05    0.16
Q9    1  -0.0331  0.6787  1.0382  11.00000  0.05    0.16
Q10   1   0.0224  0.2832  0.4939  11.00000  0.05    0.16
;
