# Supplementary material for: 8-Bromo-3-(cyclo­propanylcarbon­yl)-5-methyl­indolizine-1-carbonitrile
Source: Acta Crystallogr Sect E Struct Rep Online. 2012 May 26;68(Pt 6):o1897. doi: 10.1107/S1600536812023161 (PMC3379455; doi:10.1107/S1600536812023161)
Supplement: Supplementary file 2 [file e-68-o1897-Isup2.hkl]

# 
# h,k,l, Fc-squared, Fo-squared, sigma(Fo-squared) and status flag 
# 
data_I
_shelx_title ' x in P-1' 
_shelx_refln_list_code          4 
_shelx_F_calc_maximum      309.36 
_exptl_crystal_F_000       912.00 
_reflns_d_resolution_high  0.8409 
 
loop_ 
 _symmetry_equiv_pos_as_xyz 
 'x, y, z' 
 '-x, -y, -z' 
 
_cell_length_a     8.3443 
_cell_length_b    14.5827 
_cell_length_c    16.9132 
_cell_angle_alpha  70.418 
_cell_angle_beta   88.849 
_cell_angle_gamma  76.833 
 
_shelx_F_squared_multiplier     1.000 
 
loop_ 
 _refln_index_h 
 _refln_index_k 
 _refln_index_l 
 _refln_F_squared_calc 
 _refln_F_squared_meas 
 _refln_F_squared_sigma 
 _refln_observed_status 
   1   0   0      176.84      155.67      1.81 o 
   2   0   0     3909.35     3982.89     35.25 o 
   3   0   0     3375.24     3484.23     27.06 o 
   4   0   0     1847.38     1832.16     15.63 o 
   5   0   0      278.36      335.95      5.55 o 
   6   0   0     1020.66     1110.08     15.66 o 
   7   0   0       39.34       33.25      6.03 o 
   8   0   0       52.93       49.95      8.58 o 
   9   0   0        9.48       21.10     13.68 o 
  -9   1   0       27.71       17.10     17.12 o 
  -8   1   0      113.44      112.35      9.09 o 
  -7   1   0      940.56      975.67     15.80 o 
  -6   1   0       99.58      101.32      5.45 o 
  -5   1   0     2119.89     2030.07     19.53 o 
  -4   1   0      420.37      457.56      6.82 o 
  -3   1   0     3159.76     3088.13     26.36 o 
  -2   1   0       17.56       23.71      1.43 o 
  -1   1   0     9388.39     9401.90    113.28 o 
   0   1   0     1498.49     1026.78     19.30 o 
   1   1   0      258.08      278.08      2.69 o 
   2   1   0    68470.80    62043.79    531.85 o 
   3   1   0      784.63      840.74      8.45 o 
   4   1   0     4915.19     4923.85     40.98 o 
   5   1   0     4534.37     4475.67     46.24 o 
   6   1   0      464.91      445.75      7.48 o 
   7   1   0      401.46      424.70     10.40 o 
   8   1   0       63.32       63.87      9.32 o 
   9   1   0       27.01        9.95     22.41 o 
  -9   2   0        5.09        0.00     13.79 o 
  -8   2   0      615.48      627.18     15.64 o 
  -7   2   0      217.55      193.51      7.66 o 
  -6   2   0      275.17      284.11      7.64 o 
  -5   2   0      837.03      821.01     11.46 o 
  -4   2   0     2560.36     2495.78     22.49 o 
  -3   2   0      139.55      126.95      5.09 o 
  -2   2   0     1169.96     1196.20     12.39 o 
  -1   2   0      724.15      759.11      8.10 o 
   0   2   0     6799.73     7001.40     69.67 o 
   1   2   0     2794.64     2956.37     30.72 o 
   2   2   0      149.11      152.90      2.91 o 
   3   2   0     5420.70     5411.77     77.68 o 
   4   2   0     4203.84     4197.70     35.18 o 
   5   2   0      902.39      867.16      9.98 o 
   6   2   0       12.58        5.16      3.87 o 
   7   2   0     2099.93     2100.29     28.01 o 
   8   2   0        5.17       17.44      8.25 o 
   9   2   0       26.77       38.19     12.89 o 
  -9   3   0       68.61       56.32     16.04 o 
  -8   3   0        4.89       11.66      9.06 o 
  -7   3   0      103.98      107.85      7.43 o 
  -6   3   0      679.73      695.94     11.43 o 
  -5   3   0      117.58       98.76      4.91 o 
  -4   3   0     1838.85     1808.27     17.30 o 
  -3   3   0     1105.52     1110.59     12.64 o 
  -2   3   0     1253.53     1390.78     18.26 o 
  -1   3   0     2148.11     2335.27     22.40 o 
   0   3   0     4015.51     4062.72     35.52 o 
   1   3   0    23396.39    22994.86    196.83 o 
   2   3   0    58885.73    55555.44    532.79 o 
   3   3   0     2074.35     1892.75     19.73 o 
   4   3   0     2398.82     2600.97     22.68 o 
   5   3   0       27.85       37.88      5.28 o 
   6   3   0     2765.76     2828.42     25.83 o 
   7   3   0      122.93      135.68      6.84 o 
   8   3   0      110.16      116.58     12.26 o 
   9   3   0       50.10       28.29     12.33 o 
  -8   4   0        1.15        0.00      8.41 o 
  -7   4   0      142.34      147.98      7.88 o 
  -6   4   0       80.84       83.24      5.81 o 
  -5   4   0     2881.03     2886.46     29.20 o 
  -4   4   0      934.80      931.65     11.59 o 
  -3   4   0     4320.69     4358.23     45.19 o 
  -2   4   0     1609.91     1551.02     15.29 o 
  -1   4   0    18766.57    18919.56    155.78 o 
   0   4   0     2245.94     2256.64     22.45 o 
   1   4   0     5466.14     5534.78     48.16 o 
   2   4   0      822.17      883.57      9.07 o 
   3   4   0      368.78      359.80      5.29 o 
   4   4   0     1145.40     1195.62     11.65 o 
   5   4   0       21.13       21.29      3.01 o 
   6   4   0       81.15       83.90      5.13 o 
   7   4   0     1027.61     1075.09     17.40 o 
   8   4   0       56.03       58.87      8.25 o 
   9   4   0       35.98       35.76     12.27 o 
  -8   5   0       64.99       77.94      9.89 o 
  -7   5   0        0.39        0.00     10.09 o 
  -6   5   0     1430.93     1448.81     23.85 o 
  -5   5   0     1871.11     1917.15     27.69 o 
  -4   5   0     1603.99     1562.86     20.49 o 
  -3   5   0     1474.60     1410.60     18.22 o 
  -2   5   0     2218.27     1979.94     19.16 o 
  -1   5   0       18.19       19.60      2.30 o 
   0   5   0       73.07       71.84      3.24 o 
   1   5   0      847.82      853.02      9.14 o 
   2   5   0      171.15      184.60      4.07 o 
   3   5   0     1015.70     1008.30     13.61 o 
   4   5   0    10190.96    10184.00     84.05 o 
   5   5   0     1340.76     1366.75     14.60 o 
   6   5   0     1174.64     1256.20     23.74 o 
   7   5   0        4.36        4.84      5.03 o 
   8   5   0       35.60       46.54     10.32 o 
   9   5   0      395.12      450.49     22.59 o 
  -8   6   0       29.16       25.90     12.96 o 
  -7   6   0      290.06      271.55     16.27 o 
  -6   6   0       94.93       93.59      9.26 o 
  -5   6   0       12.69       17.76      7.94 o 
  -4   6   0       75.16       79.61      6.96 o 
  -3   6   0      600.71      534.45     10.75 o 
  -2   6   0     3286.77     3327.89     30.50 o 
  -1   6   0    10574.92    11171.59     88.59 o 
   0   6   0       24.62       25.65      4.43 o 
   1   6   0     1851.90     1950.42     18.66 o 
   2   6   0     6779.68     6953.84     65.56 o 
   3   6   0     4051.88     4027.19     40.52 o 
   4   6   0     5683.11     5722.79     65.94 o 
   5   6   0        9.52       16.54      5.57 o 
   6   6   0     2277.14     2258.37     34.03 o 
   7   6   0       58.19       64.66      9.46 o 
   8   6   0      229.75      271.14     14.06 o 
   9   6   0      105.23       99.06     14.43 o 
  -7   7   0       16.60       11.12     10.93 o 
  -6   7   0      175.09      180.21     12.99 o 
  -5   7   0      547.16      526.88     14.22 o 
  -4   7   0       45.82       62.61      7.66 o 
  -3   7   0      939.69      901.59     16.06 o 
  -2   7   0     2624.90     2625.63     29.14 o 
  -1   7   0     1733.85     1856.90     18.71 o 
   0   7   0       14.92       17.57      2.64 o 
   1   7   0    15121.02    15595.73    142.80 o 
   2   7   0     7204.77     7246.27     63.01 o 
   3   7   0     1653.11     1834.54     21.94 o 
   4   7   0     1352.72     1450.25     28.42 o 
   5   7   0     1413.21     1455.12     21.24 o 
   6   7   0       71.84       70.35     26.49 o 
   7   7   0        3.86        0.00     13.31 o 
   8   7   0       37.06       10.07     21.56 o 
  -7   8   0        1.16        0.00     12.71 o 
  -6   8   0      286.48      268.51     14.18 o 
  -5   8   0      351.72      372.93     12.89 o 
  -4   8   0      165.68      162.04      9.35 o 
  -3   8   0     1354.32     1389.28     21.58 o 
  -2   8   0     1233.28     1142.76     18.31 o 
  -1   8   0        1.03        2.68      3.94 o 
   0   8   0     3524.44     3522.20     37.96 o 
   1   8   0     1153.20     1019.84     14.05 o 
   2   8   0      390.09      390.86      9.56 o 
   3   8   0      174.64      172.37      5.35 o 
   4   8   0       52.41       52.65      6.10 o 
   5   8   0       62.41       79.13     13.96 o 
   6   8   0     3348.80     3184.95     92.25 o 
   7   8   0        0.37        0.76      9.46 o 
   8   8   0       47.53       50.24     12.28 o 
  -6   9   0      150.04      155.90     13.47 o 
  -5   9   0        0.61        0.00      9.76 o 
  -4   9   0       45.57       50.20      8.11 o 
  -3   9   0       53.65       53.18      7.51 o 
  -2   9   0      422.42      413.54     10.38 o 
  -1   9   0       49.00       52.39      4.77 o 
   0   9   0      173.40      193.26      6.70 o 
   1   9   0      710.79      711.39     11.77 o 
   2   9   0      907.79      891.54     13.20 o 
   3   9   0     1156.39     1128.82     29.08 o 
   4   9   0      697.31      657.13     22.56 o 
   5   9   0     3140.07     2974.33     51.21 o 
   6   9   0      745.38      638.98     23.62 o 
   7   9   0       29.71       41.45      9.97 o 
   8   9   0      291.01      250.70     15.54 o 
   9   9   0       19.51       40.88     27.88 o 
  -6  10   0        8.11       16.18     13.00 o 
  -5  10   0       53.64       52.73     11.87 o 
  -4  10   0      291.23      281.84     19.03 o 
  -3  10   0       55.73       48.29      9.59 o 
  -2  10   0     1791.26     1818.16     26.50 o 
  -1  10   0      219.10      205.25     13.36 o 
   0  10   0      732.86      742.47     13.21 o 
   1  10   0     1174.13     1306.15     16.16 o 
   2  10   0      320.68      288.69      9.31 o 
   3  10   0      368.87      345.40     17.46 o 
   4  10   0     2438.82     2268.34     49.57 o 
   5  10   0      352.63      364.46     26.76 o 
   6  10   0        1.13        8.92      9.91 o 
   7  10   0      466.25      444.64     40.43 o 
   8  10   0        1.74        0.00     22.50 o 
   9  10   0       10.75        0.00     27.88 o 
  -5  11   0        1.40        0.00     15.75 o 
  -4  11   0      331.88      355.68     20.86 o 
  -3  11   0      933.35      975.40     23.48 o 
  -2  11   0        0.04        0.00      7.15 o 
  -1  11   0      206.41      230.97      9.70 o 
   0  11   0     2440.06     2419.42     29.48 o 
   1  11   0      477.35      509.33     10.40 o 
   2  11   0        0.99        0.00     13.00 o 
   3  11   0        0.98        0.00     13.81 o 
   4  11   0       62.48       62.93     20.35 o 
   5  11   0        0.54        9.77     20.98 o 
   6  11   0        1.65        3.36      8.76 o 
   7  11   0        1.92       12.79     10.82 o 
   8  11   0      646.83      650.77     44.20 o 
  -4  12   0      214.90      220.43     15.42 o 
  -3  12   0       17.24        7.41     10.11 o 
  -2  12   0        2.04        0.72      8.48 o 
  -1  12   0      903.18      881.06     22.09 o 
   0  12   0      915.96      863.05     17.20 o 
   1  12   0      208.56      239.87     14.79 o 
   2  12   0        9.54       28.69     19.63 o 
   3  12   0      139.11      152.05     23.31 o 
   4  12   0      108.83       94.76     22.32 o 
   5  12   0      671.57      647.36     40.52 o 
   6  12   0        1.78        0.00     21.87 o 
   7  12   0      283.64      273.43     41.60 o 
   8  12   0       30.40        1.97     29.58 o 
  -3  13   0        1.40        0.00     12.11 o 
  -2  13   0      166.13      151.47     13.26 o 
  -1  13   0       27.86       36.08      8.90 o 
   0  13   0     1672.86     1715.81     30.60 o 
   1  13   0      340.50      345.96     29.67 o 
   2  13   0       19.60       41.06     20.71 o 
   3  13   0      310.16      374.29     30.75 o 
   4  13   0      454.52      438.12     36.04 o 
   5  13   0        6.04       44.20     24.47 o 
   6  13   0       73.55       48.41     28.60 o 
   7  13   0       71.37       86.01     13.10 o 
  -2  14   0        1.75        0.00     11.86 o 
  -1  14   0      569.63      584.95     23.82 o 
   0  14   0      131.71      155.81     24.12 o 
   1  14   0      142.02      196.78     27.79 o 
   2  14   0      516.19      524.90     37.56 o 
   3  14   0      452.63      454.43     36.94 o 
   4  14   0       38.43       23.76     24.56 o 
   5  14   0        1.83        0.00     23.58 o 
   6  14   0       54.21       56.84     27.97 o 
   1  15   0       72.95       57.29     24.65 o 
   2  15   0       84.80      113.32     26.81 o 
   3  15   0      229.64      248.60     32.18 o 
   4  15   0       33.21       25.01     28.15 o 
   5  15   0       67.96       33.53     27.79 o 
   1  16   0       53.02       53.34     29.76 o 
   2  16   0       16.09        0.00     28.06 o 
   3  16   0        3.83       17.48     29.85 o 
   4  16   0      121.69       79.07     29.76 o 
  -2 -16   1      114.95       84.18     29.32 o 
  -5 -15   1        3.45        0.00     27.43 o 
  -4 -15   1      258.24      254.43     36.40 o 
  -3 -15   1      308.38      293.69     33.71 o 
  -2 -15   1       40.07        2.87     24.65 o 
  -1 -15   1        7.33        3.85     25.28 o 
  -6 -14   1       35.57       57.20     28.78 o 
  -5 -14   1      458.90      441.34     38.46 o 
  -4 -14   1      311.07      259.36     32.00 o 
  -3 -14   1       42.34       73.69     25.55 o 
  -2 -14   1        4.31        0.00     22.23 o 
  -1 -14   1       71.94       63.38     23.13 o 
   1 -14   1      118.31      102.07     15.77 o 
   2 -14   1       23.99        6.77     15.33 o 
  -7 -13   1        0.15        0.00     29.49 o 
  -6 -13   1       72.46       64.19     27.16 o 
  -5 -13   1        7.55       27.25     24.38 o 
  -4 -13   1       64.40       99.06     24.83 o 
  -3 -13   1      291.92      230.67     28.33 o 
  -2 -13   1       38.97       79.07     22.05 o 
  -1 -13   1      169.86      182.08     24.47 o 
   0 -13   1      549.13      566.93     19.02 o 
   1 -13   1       62.00       39.38     10.88 o 
   2 -13   1       76.09       77.41     12.08 o 
   3 -13   1       95.84      109.99     14.12 o 
  -8 -12   1       46.13       74.95     29.67 o 
  -7 -12   1       50.85       69.08     39.80 o 
  -6 -12   1        0.22       22.50     26.54 o 
  -5 -12   1      267.93      273.25     29.76 o 
  -4 -12   1        7.72        0.00     22.14 o 
  -3 -12   1      864.50      890.40     45.90 o 
  -2 -12   1      507.28      526.60     36.94 o 
  -1 -12   1     1651.10     1589.51     28.23 o 
   0 -12   1       27.62       29.72      7.96 o 
   1 -12   1        7.07        4.80      8.09 o 
   2 -12   1      128.97      148.59     11.01 o 
   3 -12   1      327.18      370.62     16.74 o 
   4 -12   1        1.10        8.98     12.46 o 
  -8 -11   1      236.54      247.07     35.41 o 
  -7 -11   1       23.38       22.22     11.27 o 
  -6 -11   1       73.50       72.78     10.28 o 
  -5 -11   1      458.94      379.31     31.20 o 
  -4 -11   1      954.76      979.51     45.00 o 
  -3 -11   1       78.06       96.64     20.17 o 
  -2 -11   1      933.46      998.78     44.02 o 
  -1 -11   1       11.48        9.46      5.84 o 
   0 -11   1        2.84        0.00      6.03 o 
   1 -11   1      247.15      244.51      9.24 o 
   2 -11   1     1129.73     1141.77     21.23 o 
   3 -11   1      414.52      411.26     15.59 o 
   4 -11   1      101.17       87.37     13.49 o 
   5 -11   1        1.21       15.45     12.00 o 
  -8 -10   1      134.94      130.35     30.39 o 
  -7 -10   1       39.57       34.06     10.53 o 
  -6 -10   1      534.22      528.29     18.15 o 
  -5 -10   1      511.39      484.38     34.60 o 
  -4 -10   1        8.85        8.43     16.76 o 
  -3 -10   1     1500.54     1402.07     46.26 o 
  -2 -10   1      108.54      120.90      8.79 o 
  -1 -10   1        0.55        2.00      5.68 o 
   0 -10   1      579.23      522.47     10.47 o 
   1 -10   1      347.24      385.54      9.84 o 
   2 -10   1     2028.53     2045.72     29.24 o 
   3 -10   1      510.46      457.57     13.99 o 
   4 -10   1        7.11        4.23     14.72 o 
   5 -10   1        8.87       11.91     13.80 o 
   6 -10   1      371.10      393.34     18.82 o 
  -9  -9   1        7.39       26.54     25.28 o 
  -8  -9   1      182.24      147.75     13.55 o 
  -7  -9   1       77.82       66.13     20.31 o 
  -6  -9   1       15.09        6.17      8.31 o 
  -5  -9   1      626.07      654.72     18.07 o 
  -4  -9   1      741.31      749.90     24.75 o 
  -3  -9   1       31.40       39.50      6.86 o 
  -2  -9   1      106.03      100.02      6.13 o 
  -1  -9   1     8073.01     8159.91     83.71 o 
   0  -9   1      352.01      362.72      8.41 o 
   1  -9   1       56.17       55.72      5.24 o 
   2  -9   1        0.94        4.46      6.33 o 
   3  -9   1       14.28       10.89      7.19 o 
   4  -9   1      122.88      122.39      9.56 o 
   5  -9   1      414.05      404.12     16.36 o 
   6  -9   1       56.50       28.77     12.55 o 
  -9  -8   1       11.72        1.34     25.82 o 
  -8  -8   1       43.73       54.62     17.21 o 
  -7  -8   1        2.18        2.85     10.71 o 
  -6  -8   1     2642.40     2435.69     81.94 o 
  -5  -8   1      295.33      306.93     12.46 o 
  -4  -8   1      449.00      436.05     11.26 o 
  -3  -8   1      506.66      476.39     10.40 o 
  -2  -8   1    11180.55    11047.72    110.80 o 
  -1  -8   1      123.41      118.29      5.20 o 
   0  -8   1      229.34      259.36      7.61 o 
   1  -8   1     1311.19     1453.72     18.30 o 
   2  -8   1      484.85      527.08     11.09 o 
   3  -8   1      719.77      727.05     17.31 o 
   4  -8   1       35.29       16.02      7.55 o 
   5  -8   1      331.48      304.26     14.41 o 
   6  -8   1        9.92        0.00     10.69 o 
   7  -8   1       14.47        0.00     12.62 o 
  -8  -7   1        7.29       11.05     10.38 o 
  -7  -7   1      361.59      349.73     28.02 o 
  -6  -7   1      736.97      674.86     19.46 o 
  -5  -7   1      394.14      381.48     11.48 o 
  -4  -7   1      611.31      549.55     10.37 o 
  -3  -7   1     5703.34     5717.71     91.95 o 
  -2  -7   1      536.25      588.58     15.66 o 
  -1  -7   1     1171.74     1144.41     14.83 o 
   0  -7   1     3270.79     3482.94     37.59 o 
   1  -7   1        5.96       11.33      3.81 o 
   2  -7   1     4201.63     4253.72     44.81 o 
   3  -7   1     1675.55     1597.93     23.20 o 
   4  -7   1      421.24      419.38     12.49 o 
   5  -7   1       47.47       39.11      7.95 o 
   6  -7   1       47.68       56.08     10.97 o 
   7  -7   1        2.79       14.29     12.08 o 
  -9  -6   1       13.93       22.86     13.90 o 
  -8  -6   1       33.23       25.06     17.62 o 
  -7  -6   1      126.75      139.60     11.21 o 
  -6  -6   1       24.75       18.63      7.82 o 
  -5  -6   1        0.03        0.00      3.93 o 
  -4  -6   1     2406.22     2407.04     23.81 o 
  -3  -6   1     1562.93     1498.19     15.48 o 
  -2  -6   1      391.61      347.24      6.20 o 
  -1  -6   1       11.47       11.80      3.04 o 
   0  -6   1      780.96     1039.61     12.64 o 
   1  -6   1    12405.07    12643.43    106.51 o 
   2  -6   1     3970.83     3931.90     40.84 o 
   3  -6   1      426.50      427.75     13.82 o 
   4  -6   1      259.65      277.70      9.60 o 
   5  -6   1     1497.94     1507.55     24.12 o 
   6  -6   1       39.91       38.11      8.96 o 
   7  -6   1       59.40       73.41     11.67 o 
   8  -6   1        2.34        0.00     13.14 o 
  -9  -5   1        6.46        0.00     13.00 o 
  -8  -5   1       22.39       29.85     10.37 o 
  -7  -5   1       66.39       67.30      9.07 o 
  -6  -5   1     1040.04     1104.65     16.40 o 
  -5  -5   1      481.03      523.97      7.76 o 
  -4  -5   1     3980.57     3986.98     41.63 o 
  -3  -5   1       86.64      100.35      3.10 o 
  -2  -5   1     3058.89     2906.73     28.83 o 
  -1  -5   1     1258.59     1270.74     16.22 o 
   0  -5   1    13086.53    13139.99    133.12 o 
   1  -5   1     1437.32     1477.37     14.85 o 
   2  -5   1       10.61       19.22      5.10 o 
   3  -5   1     1910.34     1876.60     24.89 o 
   4  -5   1     1827.29     1819.35     28.58 o 
   5  -5   1      726.57      688.85     14.94 o 
   6  -5   1      150.91      152.24      9.78 o 
   7  -5   1        0.26        0.00     10.21 o 
   8  -5   1       54.72       45.18      9.83 o 
  -8  -4   1       21.04       21.69      7.57 o 
  -7  -4   1     1315.67     1350.23     22.32 o 
  -6  -4   1      341.15      321.27      7.81 o 
  -5  -4   1       14.45        6.77      2.76 o 
  -4  -4   1     2662.78     2827.23     24.44 o 
  -3  -4   1     1800.31     1658.96     20.91 o 
  -2  -4   1      381.33      358.78      6.06 o 
  -1  -4   1     2028.69     2095.26     21.10 o 
   0  -4   1     4262.62     4496.85     39.93 o 
   1  -4   1     2084.09     2054.31     20.91 o 
   2  -4   1       67.75      105.17      5.54 o 
   3  -4   1       27.59       16.79      4.22 o 
   4  -4   1     1831.65     1840.44     22.90 o 
   5  -4   1      716.22      654.74     11.18 o 
   6  -4   1      120.92      112.15      6.69 o 
   7  -4   1       95.98       90.09      7.24 o 
   8  -4   1       64.58       76.39      9.41 o 
  -9  -3   1       11.29       34.41     12.17 o 
  -8  -3   1      670.89      679.30     18.45 o 
  -7  -3   1       24.12       18.08      5.36 o 
  -6  -3   1       43.41       28.96      3.86 o 
  -5  -3   1     2356.21     2336.13     24.81 o 
  -4  -3   1      955.43      805.43     10.60 o 
  -3  -3   1      599.82      580.66      6.82 o 
  -2  -3   1    20152.30    20650.21    182.81 o 
  -1  -3   1      959.71     1003.54     10.75 o 
   0  -3   1      324.66      345.82      5.64 o 
   1  -3   1      783.86      772.11     10.83 o 
   2  -3   1     2575.18     2633.85     27.23 o 
   3  -3   1     6643.91     6949.53     63.06 o 
   4  -3   1     3670.39     3565.95     33.78 o 
   5  -3   1       79.15       62.77      4.78 o 
   6  -3   1      177.53      166.91      6.90 o 
   7  -3   1      252.07      236.62      8.82 o 
   8  -3   1      217.66      227.60     14.57 o 
  -9  -2   1       11.58       15.97     11.69 o 
  -8  -2   1       25.58       16.33      8.26 o 
  -7  -2   1      394.16      424.36     10.52 o 
  -6  -2   1      101.08       93.22      4.38 o 
  -5  -2   1      210.38      238.68      5.65 o 
  -4  -2   1     4961.85     5282.33     50.81 o 
  -3  -2   1    10627.84    11094.78    102.90 o 
  -2  -2   1    22911.61    22990.88    197.75 o 
  -1  -2   1      242.95      293.87      4.08 o 
   0  -2   1    18950.22    18486.20    188.10 o 
   1  -2   1    18057.95    18172.42    182.15 o 
   2  -2   1     3263.86     3512.53     35.64 o 
   3  -2   1      417.67      483.95      6.78 o 
   4  -2   1     1451.32     1633.05     15.81 o 
   5  -2   1        1.30        0.17      3.66 o 
   6  -2   1        1.60        0.00      5.08 o 
   7  -2   1      417.55      404.87     10.66 o 
   8  -2   1       34.40       50.98      8.57 o 
   9  -2   1       16.47       27.61     14.70 o 
  -9  -1   1       12.02       43.30     22.23 o 
  -8  -1   1        5.70        6.47      8.58 o 
  -7  -1   1      187.49      207.22      7.72 o 
  -6  -1   1       11.25       12.22      3.56 o 
  -5  -1   1     4282.12     4348.83     39.58 o 
  -4  -1   1     2037.80     2084.73     19.99 o 
  -3  -1   1     1777.41     1715.71     18.11 o 
  -2  -1   1     1589.43     1672.24     15.44 o 
  -1  -1   1    11735.78    11794.46     97.40 o 
   0  -1   1     1267.16     1339.22     38.69 o 
   1  -1   1      283.68      285.60      4.89 o 
   2  -1   1     4701.26     4855.66     42.84 o 
   3  -1   1        4.66        0.84      1.82 o 
   4  -1   1      575.67      540.49      7.16 o 
   5  -1   1     2635.93     2593.77     25.96 o 
   6  -1   1      285.03      247.13      7.41 o 
   7  -1   1      156.67      173.91      7.81 o 
   8  -1   1      135.87      116.85      9.02 o 
   9  -1   1        0.85        0.00     16.54 o 
  -9   0   1       83.80       52.14     14.19 o 
  -8   0   1      191.79      199.57     13.04 o 
  -7   0   1      174.43      174.70      9.51 o 
  -6   0   1      535.30      544.40      9.64 o 
  -5   0   1      228.36      228.98      5.35 o 
  -4   0   1     2365.68     2223.82     21.11 o 
  -3   0   1       74.08       93.37      4.38 o 
  -2   0   1     2295.66     2191.95     19.86 o 
  -1   0   1     1259.46     1261.90      9.91 o 
   1   0   1      433.35      451.50      4.43 o 
   2   0   1        4.29       13.51      3.39 o 
   3   0   1     1963.50     1885.09     15.45 o 
   4   0   1    10525.35    10449.70     78.46 o 
   5   0   1       48.80       58.37      2.89 o 
   6   0   1      143.71      142.84      6.26 o 
   7   0   1      334.63      334.74     12.32 o 
   8   0   1        2.85        0.00      8.73 o 
   9   0   1       56.07       47.03     14.28 o 
  -9   1   1       67.36      100.76     17.26 o 
  -8   1   1        3.87       14.72      6.90 o 
  -7   1   1        0.90        2.68      5.77 o 
  -6   1   1      242.51      239.46      7.48 o 
  -5   1   1       85.38      125.18      5.76 o 
  -4   1   1      154.20      172.05      3.44 o 
  -3   1   1     3129.48     3343.73     25.43 o 
  -2   1   1      649.55      655.51      7.12 o 
  -1   1   1     6530.09     6817.64     65.77 o 
   0   1   1     1013.11      820.38     20.26 o 
   1   1   1     2074.33     2025.07     16.44 o 
   2   1   1     4395.25     4724.33     35.78 o 
   3   1   1    14023.06    13949.93     98.41 o 
   4   1   1      985.91     1025.37      9.77 o 
   5   1   1      147.31      141.93      7.00 o 
   6   1   1      814.45      802.64     15.51 o 
   7   1   1        4.10        4.11      4.94 o 
   8   1   1       53.27       49.81      9.19 o 
   9   1   1        6.02        0.00     22.05 o 
  -9   2   1       23.71       19.24     14.64 o 
  -8   2   1       72.51       87.72      8.98 o 
  -7   2   1        2.07        0.06      5.90 o 
  -6   2   1       21.69       22.05      5.65 o 
  -5   2   1     2773.83     2771.83     25.50 o 
  -4   2   1     4298.91     4246.37     38.74 o 
  -3   2   1     2093.89     2107.46     20.03 o 
  -2   2   1     6457.84     6847.98     86.51 o 
  -1   2   1     2034.50     1948.50     19.92 o 
   0   2   1     8260.51     8115.00     73.19 o 
   1   2   1     3682.58     3814.60     48.98 o 
   2   2   1     6389.68     6742.44     58.29 o 
   3   2   1     2727.90     3036.75     24.10 o 
   4   2   1      160.24      141.90      3.69 o 
   5   2   1      925.49     1022.42     11.17 o 
   6   2   1       14.59       19.62      3.92 o 
   7   2   1     1349.66     1296.08     22.45 o 
   8   2   1        4.43        0.00     10.53 o 
   9   2   1      155.42      166.60     15.12 o 
  -9   3   1       35.97       32.46     16.00 o 
  -8   3   1        0.25       12.50      9.48 o 
  -7   3   1      134.38      123.56      7.53 o 
  -6   3   1     1707.22     1723.10     25.05 o 
  -5   3   1     1946.92     1914.08     22.40 o 
  -4   3   1      362.62      450.39      8.22 o 
  -3   3   1      799.57      796.96      7.97 o 
  -2   3   1     6836.79     6661.40     71.89 o 
  -1   3   1      170.26      176.06      3.56 o 
   0   3   1      770.07      878.43      9.11 o 
   1   3   1     2881.95     2961.28     31.80 o 
   2   3   1    95701.64    86531.96    901.16 o 
   3   3   1     1492.66     1627.04     16.06 o 
   4   3   1       54.00       30.25      4.03 o 
   5   3   1        6.50        9.65      3.11 o 
   6   3   1     1893.94     1906.92     20.01 o 
   7   3   1       25.45       23.83      5.66 o 
   8   3   1      311.88      336.29     16.26 o 
   9   3   1      160.16      149.29     23.44 o 
  -8   4   1       22.32       18.72     18.06 o 
  -7   4   1      661.04      647.38     12.64 o 
  -6   4   1      195.97      189.48      6.82 o 
  -5   4   1       28.33       20.62      4.17 o 
  -4   4   1      870.16      912.18     10.43 o 
  -3   4   1      948.47      878.22     12.48 o 
  -2   4   1     3813.09     4048.87     41.25 o 
  -1   4   1    13237.38    13471.42    121.29 o 
   0   4   1     2089.89     2066.33     20.02 o 
   1   4   1      818.43      801.27      8.03 o 
   2   4   1      548.94      549.29      6.44 o 
   3   4   1     4176.62     4073.75     42.58 o 
   4   4   1     4872.42     5209.43     42.99 o 
   5   4   1     1697.07     1659.55     17.17 o 
   6   4   1        8.90       12.94      4.24 o 
   7   4   1       14.59        6.58      9.99 o 
   8   4   1       30.78       44.82      8.03 o 
   9   4   1        0.78        0.00     11.52 o 
  -8   5   1       81.02       78.77     14.23 o 
  -7   5   1       64.38       69.93      7.93 o 
  -6   5   1      198.78      191.69      7.13 o 
  -5   5   1      297.98      271.63      8.71 o 
  -4   5   1      389.74      402.33     10.69 o 
  -3   5   1     1402.30     1442.85     18.25 o 
  -2   5   1     9494.98     9603.17     80.85 o 
  -1   5   1      508.28      544.00      7.56 o 
   0   5   1      506.70      508.99      6.60 o 
   1   5   1    15061.60    15597.49    132.95 o 
   2   5   1     1271.52     1162.48     13.10 o 
   3   5   1      332.12      390.55      6.95 o 
   4   5   1       26.56       25.20      2.42 o 
   5   5   1      721.89      775.69     16.01 o 
   6   5   1        9.49        0.00      4.81 o 
   7   5   1       23.31       12.07      5.76 o 
   8   5   1      147.95      164.65      9.47 o 
   9   5   1      131.33      173.02     26.63 o 
  -8   6   1        5.94        1.86     15.58 o 
  -7   6   1       30.24       40.51     10.67 o 
  -6   6   1       14.28       13.16      7.21 o 
  -5   6   1      835.45      807.64     17.61 o 
  -4   6   1      255.03      215.78      7.78 o 
  -3   6   1     2813.79     2699.21     30.47 o 
  -2   6   1      250.18      220.13      5.50 o 
  -1   6   1       56.06       52.71      3.38 o 
   0   6   1     6102.22     5994.53     51.35 o 
   1   6   1       34.07       42.04      3.79 o 
   2   6   1     2854.71     2803.32     27.02 o 
   3   6   1     4303.60     4387.75     43.75 o 
   4   6   1     2377.93     2466.96     31.79 o 
   5   6   1      309.43      340.90     10.77 o 
   6   6   1     1202.56     1135.66     30.12 o 
   7   6   1      266.21      221.32     12.50 o 
   8   6   1      492.20      524.22     33.89 o 
   9   6   1       19.95        0.00     12.91 o 
  -7   7   1      104.05      112.69     22.02 o 
  -6   7   1      918.54      895.80     26.97 o 
  -5   7   1      390.39      394.69     11.54 o 
  -4   7   1       55.99       74.76      6.74 o 
  -3   7   1      577.82      523.52     11.24 o 
  -2   7   1     1075.31     1167.54     17.94 o 
  -1   7   1        0.79        3.97      2.04 o 
   0   7   1        2.81        6.30      2.39 o 
   1   7   1     3507.39     3614.47     34.77 o 
   2   7   1     2400.15     2367.65     22.16 o 
   3   7   1      600.72      621.28     10.64 o 
   4   7   1     1153.20     1216.52     17.71 o 
   5   7   1     2414.66     2367.91     54.70 o 
   6   7   1      100.35       89.36      7.82 o 
   7   7   1      155.20      156.90     11.19 o 
   8   7   1       59.42       51.85     11.29 o 
   9   7   1       39.70       36.13     14.34 o 
  -7   8   1        2.80        0.00     11.48 o 
  -6   8   1       26.66       17.58     12.27 o 
  -5   8   1       56.63       70.40      8.29 o 
  -4   8   1       11.11        9.36      6.20 o 
  -3   8   1        7.61       10.70      5.70 o 
  -2   8   1     4558.42     4540.75     43.88 o 
  -1   8   1      474.19      505.49      8.91 o 
   0   8   1     2596.07     2460.11     23.47 o 
   1   8   1       97.06      137.32      4.59 o 
   2   8   1     5911.32     6156.21     59.40 o 
   3   8   1     1699.67     1597.19     25.15 o 
   4   8   1     4487.38     4344.17     51.55 o 
   5   8   1       22.01       19.43      5.22 o 
   6   8   1      598.45      538.08     33.84 o 
   7   8   1       78.58       78.50     10.36 o 
   8   8   1       23.16        7.66     10.41 o 
  -6   9   1       19.65       26.98     18.56 o 
  -5   9   1      190.78      172.59     16.57 o 
  -4   9   1       31.27       23.08      7.79 o 
  -3   9   1     1040.51     1100.21     21.49 o 
  -2   9   1      221.93      236.03      7.40 o 
  -1   9   1      379.41      412.85      9.51 o 
   0   9   1      803.61      783.07     11.31 o 
   1   9   1     1277.29     1281.18     16.57 o 
   2   9   1       73.49       59.61      4.88 o 
   3   9   1       78.14       76.83     10.99 o 
   4   9   1       97.09      102.48     10.23 o 
   5   9   1      214.32      170.69     15.70 o 
   6   9   1       43.38       30.29     15.60 o 
   7   9   1       47.55       33.53     22.95 o 
   8   9   1      544.88      518.92     31.06 o 
  -6  10   1       61.00       49.68     39.67 o 
  -5  10   1      178.09      163.66     13.30 o 
  -4  10   1     1652.22     1601.24     29.99 o 
  -3  10   1      398.88      333.95     12.00 o 
  -2  10   1       34.99       40.73      7.14 o 
  -1  10   1      420.63      413.66     10.25 o 
   0  10   1     1758.88     1817.79     20.71 o 
   1  10   1      737.33      740.09     21.94 o 
   2  10   1      210.75      204.95      6.87 o 
   3  10   1       87.86       96.02      8.37 o 
   4  10   1       36.78       32.88     10.62 o 
   5  10   1     1126.88     1115.51     24.22 o 
   6  10   1      115.09      124.26     15.82 o 
   7  10   1      332.18      335.26     21.47 o 
   8  10   1       29.15       25.64     23.31 o 
   9  10   1       28.27       45.09     28.78 o 
  -5  11   1        6.27        5.18     13.32 o 
  -4  11   1        0.77        7.17     11.28 o 
  -3  11   1      154.82      164.54     10.47 o 
  -2  11   1       23.47       24.52      7.54 o 
  -1  11   1       74.97       95.11      7.08 o 
   0  11   1     2124.48     2183.10     24.51 o 
   1  11   1     1619.79     1713.83     20.06 o 
   2  11   1      273.33      282.61     15.71 o 
   3  11   1       19.17       16.05     11.48 o 
   4  11   1     1738.13     1679.04     58.18 o 
   5  11   1      260.41      227.71     27.70 o 
   6  11   1       32.15       19.23     11.56 o 
   7  11   1       18.88       16.16     10.63 o 
   8  11   1       47.00        3.77     24.29 o 
  -5  12   1       18.83       16.77     13.55 o 
  -4  12   1       14.56       22.02     11.40 o 
  -3  12   1      332.67      294.82     15.12 o 
  -2  12   1      211.62      222.80     11.18 o 
  -1  12   1      947.10     1020.32     17.43 o 
   0  12   1      422.18      449.65     10.85 o 
   1  12   1      196.82      202.31     15.12 o 
   2  12   1      270.05      287.89     17.23 o 
   3  12   1     1676.15     1618.35     57.20 o 
   4  12   1        4.81        0.00     18.11 o 
   5  12   1      254.95      289.93     30.48 o 
   6  12   1       26.26       29.58     25.46 o 
   7  12   1       15.22        0.00     10.78 o 
   8  12   1       90.40       99.78     31.83 o 
  -4  13   1      273.89      267.35     17.22 o 
  -3  13   1        0.65        0.00     12.05 o 
  -2  13   1      580.91      646.70     19.38 o 
  -1  13   1      260.21      236.95     11.29 o 
   0  13   1       67.97       62.38     10.44 o 
   1  13   1        2.06        0.00     17.21 o 
   2  13   1      308.13      319.24     29.49 o 
   3  13   1      338.15      350.17     29.67 o 
   4  13   1      140.49      112.51     26.45 o 
   5  13   1       63.78       69.30     24.12 o 
   6  13   1       99.59       81.22     28.69 o 
   7  13   1      346.26      389.89     32.32 o 
  -3  14   1        7.98        0.00     13.04 o 
  -2  14   1       11.00        0.00     11.67 o 
  -1  14   1        0.23       10.17     10.68 o 
   0  14   1        3.82        7.98     19.27 o 
   1  14   1      140.77      158.23     26.54 o 
   2  14   1      420.42      470.12     35.41 o 
   3  14   1      148.02      170.15     26.45 o 
   4  14   1       35.16       39.18     23.67 o 
   5  14   1       10.45        2.42     24.03 o 
   6  14   1      137.01      132.23     32.81 o 
   7  14   1       56.91       89.92     29.23 o 
  -2  15   1       11.08       12.24     16.06 o 
   0  15   1      375.48      423.32     35.05 o 
   1  15   1      334.11      328.65     33.98 o 
   2  15   1      273.47      249.94     32.18 o 
   3  15   1      192.27      151.06     31.47 o 
   4  15   1       26.16        6.37     25.10 o 
   5  15   1       97.23       92.07     28.78 o 
   6  15   1       13.25       28.24     30.48 o 
   1  16   1       57.12      117.26     30.66 o 
   2  16   1       45.44       64.28     27.25 o 
   3  16   1        0.50        0.00     25.10 o 
   4  16   1       28.07        0.00     26.27 o 
  -4 -15   2      235.18      197.77     33.89 o 
  -3 -15   2       56.82       91.71     28.51 o 
  -2 -15   2        0.52        0.00     24.65 o 
  -1 -15   2        9.50        0.00     25.82 o 
  -6 -14   2       16.29       26.27     29.32 o 
  -5 -14   2      227.61      203.32     32.99 o 
  -4 -14   2      135.89      178.49     32.72 o 
  -3 -14   2      113.14      128.47     28.24 o 
  -2 -14   2      202.31      154.91     29.49 o 
  -1 -14   2      841.76      955.57     50.83 o 
   1 -14   2        1.56        1.72     13.63 o 
   2 -14   2      134.53      160.78     19.07 o 
  -7 -13   2        0.47       39.18     31.74 o 
  -6 -13   2       69.01       95.66     29.32 o 
  -5 -13   2        7.16        4.39     24.92 o 
  -4 -13   2      216.11      209.51     29.05 o 
  -3 -13   2      136.55      120.58     28.15 o 
  -2 -13   2      532.31      604.15     39.54 o 
  -1 -13   2       14.19       11.03     21.61 o 
   0 -13   2       85.75       87.89     30.35 o 
   1 -13   2       94.39      114.52     15.24 o 
   2 -13   2      162.43      187.54     19.59 o 
   3 -13   2      244.29      239.98     20.37 o 
  -7 -12   2       11.41       16.64     12.95 o 
  -6 -12   2       23.26       30.12     25.73 o 
  -5 -12   2       92.90       98.88     25.37 o 
  -4 -12   2       51.43       73.24     23.22 o 
  -3 -12   2        4.70        0.00     19.01 o 
  -2 -12   2       36.91       60.78     22.41 o 
  -1 -12   2       68.90       58.25     12.46 o 
   0 -12   2      147.00      132.97      9.68 o 
   1 -12   2        8.70        3.16     13.88 o 
   2 -12   2      853.95      895.29     22.14 o 
   3 -12   2      325.44      334.59     16.57 o 
   4 -12   2       11.07        8.95     13.08 o 
  -8 -11   2       75.45       86.96     28.51 o 
  -7 -11   2       61.42       52.12     11.67 o 
  -6 -11   2       12.65       26.87     12.19 o 
  -5 -11   2      379.44      427.18     33.26 o 
  -4 -11   2      332.42      356.18     29.85 o 
  -3 -11   2      527.83      551.25     35.59 o 
  -2 -11   2       77.18       95.08     11.69 o 
  -1 -11   2      956.33      969.99     23.35 o 
   0 -11   2      709.59      692.09     18.37 o 
   1 -11   2      489.92      493.27     15.72 o 
   2 -11   2        3.67        4.15      8.30 o 
   3 -11   2        0.51        4.67     10.53 o 
   4 -11   2      106.42      143.95     16.24 o 
   5 -11   2       48.60       49.75     13.10 o 
  -8 -10   2      359.63      237.03     32.45 o 
  -7 -10   2       12.07       23.56     10.92 o 
  -6 -10   2      572.34      566.77     46.66 o 
  -5 -10   2      827.80      812.22     41.87 o 
  -4 -10   2      285.01      330.18     27.43 o 
  -3 -10   2      409.48      436.05     28.87 o 
  -2 -10   2     1888.50     1851.65     32.13 o 
  -1 -10   2      149.31      122.99      8.62 o 
   0 -10   2       17.30       30.40      6.88 o 
   1 -10   2       14.60        8.12      4.20 o 
   2 -10   2      226.28      212.73     10.14 o 
   3 -10   2        8.64       17.84      8.24 o 
   4 -10   2       64.09       56.15     13.11 o 
   5 -10   2      104.68       98.57     13.84 o 
  -9  -9   2       38.45       39.89     26.98 o 
  -8  -9   2      100.70       98.52     28.96 o 
  -7  -9   2      477.02      454.68     18.64 o 
  -6  -9   2       25.55       19.88     10.04 o 
  -5  -9   2      199.02      209.04     18.11 o 
  -4  -9   2      258.82      204.67     22.41 o 
  -3  -9   2     1368.29     1462.94     33.16 o 
  -2  -9   2       29.01       23.93      5.47 o 
  -1  -9   2     1101.34     1152.66     19.09 o 
   0  -9   2       73.16       45.17      5.57 o 
   1  -9   2       71.38       67.37      6.23 o 
   2  -9   2     1270.35     1211.35     24.24 o 
   3  -9   2      668.26      644.01     21.18 o 
   4  -9   2      166.35      167.69     11.92 o 
   5  -9   2      118.37      117.06     16.46 o 
   6  -9   2      101.50      102.60     13.61 o 
  -9  -8   2       10.36        0.00     23.76 o 
  -8  -8   2       10.93        8.90     11.08 o 
  -7  -8   2       45.09       34.14     14.21 o 
  -6  -8   2       36.22       45.11     26.81 o 
  -5  -8   2        3.15        0.00     20.98 o 
  -4  -8   2      133.30      128.67      6.01 o 
  -3  -8   2     2215.70     2262.95     30.17 o 
  -2  -8   2     3793.03     3694.96     45.63 o 
  -1  -8   2       26.98       30.88      4.75 o 
   0  -8   2     1649.10     1645.25     20.80 o 
   1  -8   2     3745.12     3851.49     81.37 o 
   2  -8   2     2819.23     2669.85     34.26 o 
   3  -8   2     1655.60     1678.32     25.14 o 
   4  -8   2       25.04        9.23      8.86 o 
   5  -8   2      266.08      261.52     13.54 o 
   6  -8   2        4.94        0.00     10.45 o 
  -9  -7   2        1.92        0.00     24.38 o 
  -8  -7   2        6.05       15.71     11.11 o 
  -7  -7   2        9.01        7.05      9.56 o 
  -6  -7   2      987.53      935.59     22.99 o 
  -5  -7   2      447.81      479.82     14.54 o 
  -4  -7   2     1265.67     1238.94     19.41 o 
  -3  -7   2     2681.14     2853.14     46.57 o 
  -2  -7   2     1071.33     1011.35     21.10 o 
  -1  -7   2     2104.70     2119.96     24.46 o 
   0  -7   2     3796.70     3614.46     51.37 o 
   1  -7   2     2579.92     2554.74     29.40 o 
   2  -7   2       23.57        8.20      4.66 o 
   3  -7   2      250.45      257.91     12.31 o 
   4  -7   2       43.70       54.22      7.48 o 
   5  -7   2      286.54      268.34     11.25 o 
   6  -7   2      229.12      247.27     14.21 o 
   7  -7   2       16.71       14.20     12.56 o 
  -9  -6   2       10.29        0.00     13.90 o 
  -8  -6   2       84.86       82.91     11.47 o 
  -7  -6   2       86.21      112.07     10.66 o 
  -6  -6   2     1035.75     1037.15     24.01 o 
  -5  -6   2       96.85       92.64      5.84 o 
  -4  -6   2       22.61       23.19      3.41 o 
  -3  -6   2     1654.91     1566.37     17.74 o 
  -2  -6   2      404.35      402.46      7.76 o 
  -1  -6   2     5778.93     6445.31     67.59 o 
   0  -6   2      881.49      834.23     11.24 o 
   1  -6   2     1241.83     1311.05     16.81 o 
   2  -6   2      809.11      815.72     12.35 o 
   3  -6   2      276.37      308.37      9.65 o 
   4  -6   2      272.98      296.77     10.13 o 
   5  -6   2      426.69      422.51     16.49 o 
   6  -6   2        6.54        0.00      9.45 o 
   7  -6   2       70.94       55.36     12.24 o 
  -9  -5   2       40.03       56.12     14.07 o 
  -8  -5   2      710.05      774.53     22.77 o 
  -7  -5   2       67.80       68.49      9.26 o 
  -6  -5   2       10.23       13.61      9.17 o 
  -5  -5   2      197.80      189.08      5.85 o 
  -4  -5   2       18.94       24.35      4.78 o 
  -3  -5   2      617.25      676.08      8.63 o 
  -2  -5   2     2018.56     2055.48     31.31 o 
  -1  -5   2      230.92      199.13      5.37 o 
   0  -5   2     2068.08     2100.95     29.69 o 
   1  -5   2        2.57        8.52      2.93 o 
   2  -5   2     2482.89     2481.02     27.09 o 
   3  -5   2     1857.69     1912.85     25.57 o 
   4  -5   2     5813.86     5574.43     64.17 o 
   5  -5   2       60.72       62.50      7.53 o 
   6  -5   2      352.33      336.93     16.23 o 
   7  -5   2       51.37       36.11     11.26 o 
   8  -5   2      129.79      133.70     10.67 o 
  -8  -4   2        4.52       14.57      7.37 o 
  -7  -4   2       96.89      104.02      6.87 o 
  -6  -4   2      237.32      231.16      8.85 o 
  -5  -4   2        4.85        5.81      3.11 o 
  -4  -4   2    10554.82    10738.92     82.40 o 
  -3  -4   2    12893.39    13144.01    117.31 o 
  -2  -4   2     2198.89     2184.21     18.24 o 
  -1  -4   2     8028.75     8192.77     76.85 o 
   0  -4   2    12479.33    12444.10    141.86 o 
   1  -4   2     1538.15     1407.46     15.54 o 
   2  -4   2     1449.77     1617.46     17.22 o 
   3  -4   2      606.68      558.61     11.01 o 
   4  -4   2        3.79        3.48      5.21 o 
   5  -4   2      112.16       98.55      5.54 o 
   6  -4   2      167.44      163.92      7.35 o 
   7  -4   2      158.12      156.02      9.00 o 
   8  -4   2       44.98       53.00      9.06 o 
  -9  -3   2        1.57        0.00     13.81 o 
  -8  -3   2       77.95       68.28     14.64 o 
  -7  -3   2       41.49       42.11      6.69 o 
  -6  -3   2      753.14      800.73     11.62 o 
  -5  -3   2      569.35      505.38      9.20 o 
  -4  -3   2     6298.04     6210.11     65.99 o 
  -3  -3   2      413.32      372.20      5.12 o 
  -2  -3   2     4804.19     5003.70     43.08 o 
  -1  -3   2     6433.22     6255.06     58.87 o 
   0  -3   2    16994.51    17094.24    173.07 o 
   1  -3   2     1045.71      968.45     13.32 o 
   2  -3   2      333.42      402.62      9.36 o 
   3  -3   2      215.20      213.73      7.10 o 
   4  -3   2       19.64       30.47      3.69 o 
   5  -3   2      152.38      135.89      6.39 o 
   6  -3   2       84.40       95.77      6.74 o 
   7  -3   2      275.67      278.39      9.55 o 
   8  -3   2        7.84        0.00      7.92 o 
  -9  -2   2       46.91       30.88     11.82 o 
  -8  -2   2       31.35       53.83      8.87 o 
  -7  -2   2     1102.78     1140.90     15.82 o 
  -6  -2   2      769.87      721.16     10.49 o 
  -5  -2   2     1727.44     1714.20     19.27 o 
  -4  -2   2      562.90      522.78     12.18 o 
  -3  -2   2      736.41      738.92      8.40 o 
  -2  -2   2     1857.05     1779.23     16.29 o 
  -1  -2   2       39.66       44.84      3.30 o 
   0  -2   2     5308.27     5284.97     54.72 o 
   1  -2   2     3993.86     4155.53     47.56 o 
   2  -2   2     1141.53     1071.70     14.25 o 
   3  -2   2     2414.42     2479.22     25.52 o 
   4  -2   2     3906.32     3720.38     37.66 o 
   5  -2   2        0.29        0.05      4.12 o 
   6  -2   2     1508.67     1489.01     19.26 o 
   7  -2   2       47.18       49.12      6.84 o 
   8  -2   2       59.35       67.12      8.34 o 
   9  -2   2        2.64        0.00     15.22 o 
  -9  -1   2      198.28      209.51     26.27 o 
  -8  -1   2       21.95       14.50      8.51 o 
  -7  -1   2       18.64        2.72      5.38 o 
  -6  -1   2      487.63      484.35      9.73 o 
  -5  -1   2      270.24      269.88      6.09 o 
  -4  -1   2       64.05       70.70      5.25 o 
  -3  -1   2      741.91      844.57      9.27 o 
  -2  -1   2       14.17       11.40      1.43 o 
  -1  -1   2    13020.41    13142.49    101.09 o 
   0  -1   2      228.48      210.46      3.65 o 
   1  -1   2     7452.23     7395.00    112.86 o 
   2  -1   2     5758.62     5720.41     54.20 o 
   3  -1   2     6185.87     5839.79     56.05 o 
   4  -1   2       11.29       15.35      3.33 o 
   5  -1   2       70.41       74.14      4.78 o 
   6  -1   2      466.52      434.11      9.97 o 
   7  -1   2      155.19      165.70     11.57 o 
   8  -1   2       75.30       67.25      7.88 o 
   9  -1   2       38.75       26.92     14.83 o 
  -9   0   2       51.47       25.22     31.51 o 
  -8   0   2      185.89      189.82     11.14 o 
  -7   0   2       30.24       36.28      6.03 o 
  -6   0   2      154.63      130.71      6.06 o 
  -5   0   2      810.33      834.95     10.69 o 
  -4   0   2     2569.73     2500.41     26.39 o 
  -3   0   2      888.59      921.94      9.77 o 
  -2   0   2    21699.88    21655.35    185.45 o 
  -1   0   2      806.96      793.74      7.43 o 
   0   0   2     9838.40     9315.42     79.45 o 
   1   0   2     4772.55     4964.60     38.72 o 
   2   0   2     2880.20     3080.69     23.96 o 
   3   0   2       46.17       41.69      1.97 o 
   4   0   2     1865.88     1666.37     15.15 o 
   5   0   2       10.58        1.94      3.97 o 
   6   0   2       16.88       10.24      4.77 o 
   7   0   2      585.59      543.01     19.96 o 
   8   0   2      355.60      378.82     13.79 o 
   9   0   2       38.77       21.25     23.58 o 
  -9   1   2      582.66      580.29     25.14 o 
  -8   1   2        5.13        0.98      8.04 o 
  -7   1   2      148.98      150.73      7.46 o 
  -6   1   2        8.28        4.22      4.24 o 
  -5   1   2     2197.04     1985.23     22.56 o 
  -4   1   2      491.98      555.75      7.18 o 
  -3   1   2        9.00       12.91      3.21 o 
  -2   1   2      715.21      663.63     14.96 o 
  -1   1   2     6094.39     6302.04     46.25 o 
   0   1   2    12277.72    11982.92     91.96 o 
   1   1   2     4969.67     5096.60     47.58 o 
   2   1   2       37.97       26.27      2.00 o 
   3   1   2     8928.46     9126.26     76.76 o 
   4   1   2      903.16      854.00     10.86 o 
   5   1   2        5.17        0.00      1.63 o 
   6   1   2     2533.68     2613.50     31.58 o 
   7   1   2      452.42      502.58     12.39 o 
   8   1   2        8.77       20.05      8.73 o 
   9   1   2       57.39       35.50     24.21 o 
  -9   2   2       36.95       41.50     14.67 o 
  -8   2   2      225.57      223.67      9.60 o 
  -7   2   2      591.07      557.08     12.25 o 
  -6   2   2      801.59      723.09     12.47 o 
  -5   2   2      448.89      476.07      9.93 o 
  -4   2   2      640.96      731.82     25.43 o 
  -3   2   2      368.65      320.92      5.24 o 
  -2   2   2     6261.50     6469.97     56.09 o 
  -1   2   2     3045.80     3218.77     42.08 o 
   0   2   2     5705.10     6032.25     57.13 o 
   1   2   2      723.59      695.21      6.07 o 
   2   2   2    30298.73    31399.00    247.52 o 
   3   2   2     1910.58     2009.09     15.47 o 
   4   2   2      238.46      261.75      4.76 o 
   5   2   2     4229.14     4330.57     36.26 o 
   6   2   2      296.57      316.40     12.20 o 
   7   2   2       97.23       99.83      8.67 o 
   8   2   2      127.53      141.00     13.90 o 
   9   2   2      145.60      153.66     24.92 o 
  -9   3   2        4.00       16.57     15.55 o 
  -8   3   2        7.42        2.70      8.88 o 
  -7   3   2       61.88       54.21      6.79 o 
  -6   3   2       54.00       57.15      5.86 o 
  -5   3   2      205.28      163.73      5.44 o 
  -4   3   2     1710.49     1845.90     18.82 o 
  -3   3   2     1493.38     1531.04     19.93 o 
  -2   3   2    18222.93    17675.13    185.97 o 
  -1   3   2     4302.43     4241.50     82.69 o 
   0   3   2      146.41      154.57      2.62 o 
   1   3   2     1548.96     1737.67     24.13 o 
   2   3   2    39631.02    38584.23    411.75 o 
   3   3   2      112.24      117.95      2.65 o 
   4   3   2       30.78       21.65      2.35 o 
   5   3   2       47.78       45.99      3.51 o 
   6   3   2      201.79      215.32     10.30 o 
   7   3   2        1.01        8.51      6.19 o 
   8   3   2       14.03       31.34     10.59 o 
   9   3   2       28.43       53.06     16.09 o 
  -8   4   2      311.34      267.81     12.41 o 
  -7   4   2       71.23       79.49      7.42 o 
  -6   4   2       14.34       27.77      5.47 o 
  -5   4   2      731.00      671.15     12.75 o 
  -4   4   2       52.16       35.58      4.18 o 
  -3   4   2     4486.65     3989.86     40.86 o 
  -2   4   2        7.44        9.90      3.12 o 
  -1   4   2        2.87        8.40      1.84 o 
   0   4   2       39.12       33.43      2.02 o 
   1   4   2     3953.37     3983.19     36.28 o 
   2   4   2    18653.30    19170.92    210.38 o 
   3   4   2     1468.58     1398.77     12.55 o 
   4   4   2     1136.11     1195.17     12.78 o 
   5   4   2      536.57      470.12      7.56 o 
   6   4   2      868.34      872.66     12.62 o 
   7   4   2       38.89       42.94      6.87 o 
   8   4   2      163.96      165.57      9.41 o 
   9   4   2       12.25       30.69     12.98 o 
  -8   5   2      207.46      212.00     12.60 o 
  -7   5   2       74.57       67.71     10.85 o 
  -6   5   2     1359.89     1336.84     26.15 o 
  -5   5   2      245.99      249.15      6.92 o 
  -4   5   2     1595.38     1620.88     18.58 o 
  -3   5   2       43.96       60.59      4.99 o 
  -2   5   2       87.41       83.79      3.65 o 
  -1   5   2     2960.25     2934.68     28.03 o 
   0   5   2      138.20      135.38      3.39 o 
   1   5   2     3360.57     3436.02     27.87 o 
   2   5   2     2917.81     2777.03     30.05 o 
   3   5   2     1425.82     1509.98     23.06 o 
   4   5   2      471.85      473.84     11.72 o 
   5   5   2     3745.44     3762.72     43.24 o 
   6   5   2      709.90      735.00     16.05 o 
   7   5   2      290.51      277.15     11.50 o 
   8   5   2        0.73        7.36      8.52 o 
   9   5   2       31.05       59.44     24.74 o 
  -8   6   2        2.22       15.56     10.11 o 
  -7   6   2       99.04      102.00     15.29 o 
  -6   6   2       21.88       30.30      7.28 o 
  -5   6   2      333.70      328.17      9.91 o 
  -4   6   2      161.99      170.36      7.22 o 
  -3   6   2      230.07      242.62      6.48 o 
  -2   6   2      294.42      228.64      5.83 o 
  -1   6   2      895.82      948.93     11.36 o 
   0   6   2     7339.28     7461.94     67.78 o 
   1   6   2     3681.39     3554.47     29.12 o 
   2   6   2     1875.46     1949.51     17.34 o 
   3   6   2        2.48        9.28      7.85 o 
   4   6   2     1868.97     1854.26     25.10 o 
   5   6   2     1132.32     1085.14     19.40 o 
   6   6   2       98.11      102.06      7.60 o 
   7   6   2      218.28      231.89     11.25 o 
   8   6   2        5.75        0.00      9.36 o 
   9   6   2       22.00       15.30     11.75 o 
  -7   7   2      147.09      136.91     12.63 o 
  -6   7   2       62.89       90.24     17.31 o 
  -5   7   2       18.49       11.32      6.42 o 
  -4   7   2      169.63      147.01      8.35 o 
  -3   7   2     2899.71     2808.88     32.08 o 
  -2   7   2      756.40      796.02     10.38 o 
  -1   7   2     2188.87     2010.64     23.86 o 
   0   7   2     2505.92     2831.44     25.88 o 
   1   7   2     1293.06     1297.16     12.26 o 
   2   7   2       10.40        8.73      1.99 o 
   3   7   2      839.56      852.45     14.24 o 
   4   7   2      389.08      360.92     14.11 o 
   5   7   2      832.23      801.69     20.26 o 
   6   7   2       43.99       46.05      8.72 o 
   7   7   2        3.75        1.79      7.47 o 
   8   7   2      319.29      332.27     23.58 o 
   9   7   2      149.22      180.02     17.12 o 
  -7   8   2      144.87      136.75     14.11 o 
  -6   8   2      341.17      328.72     14.88 o 
  -5   8   2      271.88      255.55     14.54 o 
  -4   8   2     1343.09     1223.92     18.90 o 
  -3   8   2     1771.42     1785.44     25.55 o 
  -2   8   2      404.25      371.54     14.52 o 
  -1   8   2       85.14      104.02      4.45 o 
   0   8   2     3586.15     3702.18     33.45 o 
   1   8   2     1707.37     1833.25     16.78 o 
   2   8   2        8.51       10.69      2.43 o 
   3   8   2      401.66      434.98     12.85 o 
   4   8   2      596.80      558.78     18.50 o 
   5   8   2      132.96      145.84      7.40 o 
   6   8   2       63.13       60.20      8.63 o 
   7   8   2      653.94      640.50     31.20 o 
   8   8   2       69.13       58.42     11.77 o 
  -6   9   2       10.47        0.00     11.48 o 
  -5   9   2      112.37      135.53     11.58 o 
  -4   9   2       40.78       51.36      7.56 o 
  -3   9   2     2168.17     2108.78     26.59 o 
  -2   9   2      217.33      228.53      7.09 o 
  -1   9   2      249.95      273.73      7.44 o 
   0   9   2     1791.06     1675.23     17.56 o 
   1   9   2     1997.58     1996.10     19.78 o 
   2   9   2       13.54       10.96      3.01 o 
   3   9   2      272.34      240.30      9.97 o 
   4   9   2      503.25      543.50     11.07 o 
   5   9   2      327.37      304.69      9.76 o 
   6   9   2      141.57      154.99     10.36 o 
   7   9   2       88.90       85.84     10.55 o 
   8   9   2        7.28        8.95     11.13 o 
  -6  10   2        1.80        0.00     12.30 o 
  -5  10   2      122.04      104.69     12.21 o 
  -4  10   2      826.03      855.62     17.34 o 
  -3  10   2      345.56      299.65     10.07 o 
  -2  10   2        5.24       10.23      5.34 o 
  -1  10   2     4117.08     3972.33     39.41 o 
   0  10   2     3648.47     3788.77     37.53 o 
   1  10   2       30.79       38.49      4.32 o 
   2  10   2      120.56      115.30      7.12 o 
   3  10   2     1732.83     1661.21     29.92 o 
   4  10   2      459.87      435.80     14.82 o 
   5  10   2       85.27       94.74      8.49 o 
   6  10   2       24.64       12.28      8.48 o 
   7  10   2        6.37       26.95      9.70 o 
   8  10   2        1.40       10.32     14.93 o 
   9  10   2       61.81       69.57     27.70 o 
  -5  11   2       13.24        9.37     11.98 o 
  -4  11   2      310.16      248.31     14.04 o 
  -3  11   2       17.69       20.02      8.27 o 
  -2  11   2      878.30      860.64     17.65 o 
  -1  11   2     1354.38     1384.85     19.45 o 
   0  11   2      268.79      295.07      8.35 o 
   1  11   2       24.80       36.97      7.83 o 
   2  11   2      481.16      487.14     22.72 o 
   3  11   2     1479.14     1442.66     27.42 o 
   4  11   2     1642.04     1549.95     38.02 o 
   5  11   2        9.42        8.88     19.01 o 
   6  11   2      141.69      142.51     11.09 o 
   7  11   2       57.85       45.04     10.87 o 
   8  11   2       17.15       36.22     24.92 o 
  -5  12   2      110.90      111.64     14.34 o 
  -4  12   2      177.74      207.74     14.08 o 
  -3  12   2        0.47        2.15     10.03 o 
  -2  12   2       38.43       32.51      8.07 o 
  -1  12   2      105.87      100.60      7.82 o 
   0  12   2        1.29        4.30      6.13 o 
   1  12   2       57.51       75.38      9.86 o 
   2  12   2     1078.09     1115.23     24.15 o 
   3  12   2     1188.71     1205.46     75.13 o 
   4  12   2      193.56      183.96     25.01 o 
   5  12   2        2.85        0.00     22.14 o 
   6  12   2      165.84      183.63     20.40 o 
   7  12   2      188.74      188.70     14.13 o 
   8  12   2       11.52        0.00     25.10 o 
  -4  13   2       79.07       77.90     13.98 o 
  -3  13   2       14.03       32.85     16.43 o 
  -2  13   2      263.80      309.03     12.57 o 
  -1  13   2      514.43      433.65     12.77 o 
   0  13   2      747.45      797.93     20.78 o 
   1  13   2      398.44      295.07     38.06 o 
   2  13   2     1234.47     1225.42     49.76 o 
   3  13   2        1.22        0.00     18.74 o 
   4  13   2        0.28        0.00     19.45 o 
   5  13   2      272.14      285.00     29.67 o 
   6  13   2      473.83      494.69     36.85 o 
   7  13   2       31.47       20.70     11.61 o 
  -3  14   2        7.81        4.74     12.68 o 
  -2  14   2      403.58      373.91     15.85 o 
  -1  14   2      413.66      519.30     18.89 o 
   0  14   2        0.65        0.00     15.15 o 
   1  14   2        5.83        5.38     20.44 o 
   2  14   2       50.84       29.85     21.52 o 
   3  14   2        6.02        0.00     22.86 o 
   4  14   2       21.90        0.00     22.14 o 
   5  14   2       89.91       38.91     24.83 o 
   6  14   2      241.53      224.21     31.02 o 
   7  14   2       17.53        0.00     26.81 o 
  -2  15   2      274.85      321.35     22.95 o 
  -1  15   2      154.63      182.62     26.45 o 
   0  15   2      222.89      251.56     30.48 o 
   1  15   2        2.36        0.00     24.03 o 
   2  15   2      127.26      137.52     29.32 o 
   3  15   2      184.18      207.18     29.05 o 
   4  15   2        1.42       11.74     26.89 o 
   5  15   2      244.88      250.66     34.43 o 
   6  15   2        1.33        0.00     26.36 o 
   1  16   2      448.10      499.17     37.56 o 
   2  16   2      680.31      745.61     48.14 o 
   3  16   2       53.67       21.16     26.36 o 
   4  16   2      134.13      141.91     33.26 o 
   5  16   2        9.42        0.00     29.85 o 
  -4 -15   3       36.35        0.00     31.29 o 
  -3 -15   3        3.18       15.96     30.21 o 
  -2 -15   3      166.76      179.57     33.80 o 
  -5 -14   3       53.97       45.72     31.83 o 
  -4 -14   3        1.67        9.77     27.07 o 
  -3 -14   3       14.02       11.74     25.37 o 
  -2 -14   3      183.58      179.84     31.47 o 
  -1 -14   3      300.53      320.05     33.62 o 
   0 -14   3       12.72        3.14     21.43 o 
   1 -14   3        0.66        0.00     15.48 o 
  -6 -13   3       43.13       53.88     31.20 o 
  -5 -13   3      322.28      270.38     34.34 o 
  -4 -13   3      212.32      233.98     33.17 o 
  -3 -13   3        4.38       12.91     22.95 o 
  -2 -13   3      257.79      313.50     30.75 o 
  -1 -13   3       33.85       38.01     23.04 o 
   0 -13   3        3.39        1.76     13.36 o 
   1 -13   3      267.36      284.90     19.28 o 
   2 -13   3      506.73      457.59     21.87 o 
  -7 -12   3       65.81       66.70     13.22 o 
  -6 -12   3      309.28      318.17     34.78 o 
  -5 -12   3      853.54      986.68     53.34 o 
  -4 -12   3       53.89       57.20     25.82 o 
  -3 -12   3        2.98        0.00     20.44 o 
  -2 -12   3      137.75      137.52     24.38 o 
  -1 -12   3      243.02      232.29     16.16 o 
   0 -12   3       34.72       57.45     10.62 o 
   1 -12   3       96.53      100.37     11.32 o 
   2 -12   3       96.91       82.15     14.26 o 
   3 -12   3       23.14       28.06     15.38 o 
  -8 -11   3        9.44       18.83     27.52 o 
  -7 -11   3       69.46       75.74     20.93 o 
  -6 -11   3      571.68      549.64     38.37 o 
  -5 -11   3       10.67       21.43     22.50 o 
  -4 -11   3      163.11      125.60     26.36 o 
  -3 -11   3      410.96      495.67     35.41 o 
  -2 -11   3      113.95      118.99     14.79 o 
  -1 -11   3      801.89      773.27     19.77 o 
   0 -11   3      105.36      113.25     10.49 o 
   1 -11   3      440.74      460.61     16.40 o 
   2 -11   3        7.02        9.55      8.49 o 
   3 -11   3       78.10       86.13     15.77 o 
   4 -11   3       27.77        9.12     12.64 o 
  -8 -10   3        6.29        0.00     28.51 o 
  -7 -10   3      196.11      190.80     17.93 o 
  -6 -10   3       20.53       20.61     12.42 o 
  -5 -10   3      269.93      259.98     27.70 o 
  -4 -10   3       13.64       19.10     19.10 o 
  -3 -10   3      471.46      448.07     31.47 o 
  -2 -10   3     3485.69     3417.59     60.80 o 
  -1 -10   3        5.30        5.76      7.04 o 
   0 -10   3      447.52      435.02     15.05 o 
   1 -10   3     1466.77     1531.16     43.74 o 
   2 -10   3      694.78      707.62     16.79 o 
   3 -10   3       51.59       40.77     10.83 o 
   4 -10   3      248.02      257.33     14.13 o 
   5 -10   3        1.54       17.64     11.95 o 
  -8  -9   3        4.91        3.23     24.21 o 
  -7  -9   3      129.37      128.62     12.85 o 
  -6  -9   3       21.27       13.55     19.95 o 
  -5  -9   3      117.63      131.27     23.22 o 
  -4  -9   3       22.59       22.14     17.21 o 
  -3  -9   3     3353.82     3534.36     52.78 o 
  -2  -9   3      162.57      156.65      7.78 o 
  -1  -9   3       96.27      105.33      7.36 o 
   0  -9   3     3229.02     3221.72     46.08 o 
   1  -9   3     1099.66     1123.70     24.25 o 
   2  -9   3      271.12      259.79     11.89 o 
   3  -9   3      236.79      241.81     13.11 o 
   4  -9   3        1.46        3.84     10.39 o 
   5  -9   3        6.51        0.00     10.74 o 
   6  -9   3       96.22      101.84     14.31 o 
  -9  -8   3       35.46       31.02     27.88 o 
  -8  -8   3        2.52        0.00     20.08 o 
  -7  -8   3       32.18       27.41     10.68 o 
  -6  -8   3      221.32      229.93     12.46 o 
  -5  -8   3       89.17       58.51     10.09 o 
  -4  -8   3     1545.01     1482.31     21.12 o 
  -3  -8   3      109.42      135.50     23.86 o 
  -2  -8   3      639.07      611.50     12.84 o 
  -1  -8   3      323.16      341.43     10.07 o 
   0  -8   3      891.85      928.10     14.35 o 
   1  -8   3     1717.44     1667.66     36.73 o 
   2  -8   3     2426.90     2362.34     42.02 o 
   3  -8   3       57.30       52.11      8.73 o 
   4  -8   3      673.29      672.63     22.23 o 
   5  -8   3      392.96      413.76     16.13 o 
   6  -8   3        8.71        0.00     11.40 o 
  -9  -7   3        9.53       12.55     23.85 o 
  -8  -7   3      400.39      405.30     24.92 o 
  -7  -7   3      299.98      316.36     15.67 o 
  -6  -7   3      458.47      461.22     16.47 o 
  -5  -7   3        8.14       13.19      5.77 o 
  -4  -7   3      198.25      194.94      8.72 o 
  -3  -7   3      218.97      244.08      5.96 o 
  -2  -7   3      862.88      875.60     15.06 o 
  -1  -7   3      326.34      370.02      8.19 o 
   0  -7   3     2971.06     2770.46     75.98 o 
   1  -7   3     1215.86     1157.96     18.56 o 
   2  -7   3      765.36      782.10     14.87 o 
   3  -7   3      197.27      201.65      9.04 o 
   4  -7   3     4673.74     4494.41     54.65 o 
   5  -7   3      317.90      308.69     13.66 o 
   6  -7   3        5.03        0.00     10.40 o 
   7  -7   3       61.89       59.91     13.46 o 
  -9  -6   3        1.13        7.98     22.05 o 
  -8  -6   3       67.84       67.33     18.60 o 
  -7  -6   3      381.83      397.00     16.55 o 
  -6  -6   3      703.94      752.56     31.11 o 
  -5  -6   3      343.99      336.69      9.45 o 
  -4  -6   3     2017.76     1964.53     22.76 o 
  -3  -6   3     3777.96     3611.35     41.20 o 
  -2  -6   3      238.45      220.49      7.52 o 
  -1  -6   3     1928.47     1890.11     25.38 o 
   0  -6   3     2223.54     2550.79     33.14 o 
   1  -6   3     2846.35     2799.55     47.46 o 
   2  -6   3      157.09      157.29      5.85 o 
   3  -6   3     1088.83     1076.89     17.77 o 
   4  -6   3      695.72      643.25     14.81 o 
   5  -6   3      130.01      130.98      9.62 o 
   6  -6   3      195.64      191.02     12.43 o 
   7  -6   3       19.19       21.16     19.42 o 
  -9  -5   3        1.53        0.00     13.18 o 
  -8  -5   3      109.79      126.40     39.71 o 
  -7  -5   3       10.58        0.00      8.39 o 
  -6  -5   3      241.45      214.59      8.87 o 
  -5  -5   3      637.12      615.81     11.08 o 
  -4  -5   3     6111.63     5841.31     59.36 o 
  -3  -5   3     1112.89     1133.68     16.93 o 
  -2  -5   3     1649.18     1564.84     19.44 o 
  -1  -5   3      197.99      165.96      5.49 o 
   0  -5   3     1589.67     1560.69     21.62 o 
   1  -5   3      450.78      454.38      9.65 o 
   2  -5   3      838.21      898.99     16.25 o 
   3  -5   3      406.89      410.84     10.44 o 
   4  -5   3       16.72       11.47      6.54 o 
   5  -5   3      840.90      773.09     16.19 o 
   6  -5   3       93.11       78.43      9.04 o 
   7  -5   3      331.35      337.18     15.00 o 
   8  -5   3      133.68      152.73     14.66 o 
  -8  -4   3        4.47        0.00      9.49 o 
  -7  -4   3      651.85      664.51     12.83 o 
  -6  -4   3      397.95      402.14     12.76 o 
  -5  -4   3     2101.06     1958.65     20.31 o 
  -4  -4   3      146.49      174.12      5.33 o 
  -3  -4   3      246.51      304.18      5.84 o 
  -2  -4   3      668.57      626.41     10.30 o 
  -1  -4   3       53.84       55.94      3.48 o 
   0  -4   3     7496.48     7596.06     88.36 o 
   1  -4   3     1735.68     1642.60     19.80 o 
   2  -4   3       12.77        6.03      3.30 o 
   3  -4   3      203.92      144.65      6.50 o 
   4  -4   3     1136.52     1150.88     18.27 o 
   5  -4   3       62.40       71.69      7.61 o 
   6  -4   3      282.41      286.05      9.08 o 
   7  -4   3       17.28        3.16     11.08 o 
   8  -4   3        0.87        0.00      8.85 o 
  -9  -3   3       24.90        8.34     14.79 o 
  -8  -3   3       70.94       74.94      9.19 o 
  -7  -3   3       34.90       20.57      5.98 o 
  -6  -3   3       82.99       96.66      5.02 o 
  -5  -3   3        5.53       10.48      3.38 o 
  -4  -3   3     3485.50     3588.34     34.17 o 
  -3  -3   3        4.42        4.88      1.96 o 
  -2  -3   3      107.30      126.61      3.25 o 
  -1  -3   3    19714.33    19404.97    178.92 o 
   0  -3   3     6784.21     6721.06     78.07 o 
   1  -3   3    15065.04    15575.02    142.59 o 
   2  -3   3     4384.31     5028.93     51.79 o 
   3  -3   3     7916.00     7691.60     73.41 o 
   4  -3   3      512.16      516.93      8.93 o 
   5  -3   3        3.11        5.88      4.50 o 
   6  -3   3       31.26       19.29      5.57 o 
   7  -3   3       48.18       39.73      7.10 o 
   8  -3   3       14.08        0.00      8.05 o 
  -9  -2   3       30.21       39.89     15.15 o 
  -8  -2   3       73.14       65.83      9.21 o 
  -7  -2   3       40.26       46.52      8.80 o 
  -6  -2   3      395.35      415.04      9.73 o 
  -5  -2   3       95.88       93.93      5.56 o 
  -4  -2   3     1562.77     1619.64     16.40 o 
  -3  -2   3      888.55      981.71     10.85 o 
  -2  -2   3     8416.15     8448.17     69.21 o 
  -1  -2   3    11382.03    11276.23     86.96 o 
   0  -2   3     5462.58     5689.14     68.68 o 
   1  -2   3    10148.96    10654.34    142.42 o 
   2  -2   3     6528.67     7231.03     91.77 o 
   3  -2   3      145.94      138.24      4.33 o 
   4  -2   3     2934.13     2870.29     30.20 o 
   5  -2   3        4.56        6.23      4.20 o 
   6  -2   3      142.71      139.35     11.34 o 
   7  -2   3      996.16      926.25     16.90 o 
   8  -2   3      293.76      317.80     12.21 o 
   9  -2   3        0.58        0.00     12.32 o 
  -9  -1   3       61.04       84.35     14.62 o 
  -8  -1   3      267.84      249.20     11.95 o 
  -7  -1   3        6.14        7.54      5.79 o 
  -6  -1   3       22.23       28.67      4.80 o 
  -5  -1   3     4250.70     4155.08     41.51 o 
  -4  -1   3      884.79      856.70     10.14 o 
  -3  -1   3     1942.51     1934.15     20.05 o 
  -2  -1   3     8225.33     8723.45     71.23 o 
  -1  -1   3     1103.72     1250.12     10.82 o 
   0  -1   3      100.26      107.23      3.77 o 
   1  -1   3       13.35        3.26      1.75 o 
   2  -1   3     5061.70     5009.25     54.02 o 
   3  -1   3     8769.33     8777.58     83.01 o 
   4  -1   3        5.04        1.39      3.32 o 
   5  -1   3       96.96       81.82      4.87 o 
   6  -1   3     1866.16     1783.79     21.83 o 
   7  -1   3      247.96      278.40      9.01 o 
   8  -1   3        6.85       10.86      7.64 o 
   9  -1   3       72.69       36.16     19.05 o 
  -9   0   3        0.52        0.00     12.79 o 
  -8   0   3       27.70       36.20      8.79 o 
  -7   0   3      183.85      206.30      8.90 o 
  -6   0   3     1277.52     1294.76     17.98 o 
  -5   0   3      885.40      921.26     11.72 o 
  -4   0   3     1916.34     2117.79     21.52 o 
  -3   0   3      564.34      555.81      8.29 o 
  -2   0   3       61.09       47.30      2.22 o 
  -1   0   3     4038.38     4311.69     35.73 o 
   0   0   3      759.84      789.79     10.43 o 
   1   0   3     3907.24     3884.78     31.18 o 
   2   0   3    41119.48    39777.38    365.38 o 
   3   0   3     2263.15     2554.99     23.24 o 
   4   0   3      437.28      417.83      6.18 o 
   5   0   3     5229.01     5119.51     51.03 o 
   6   0   3      233.91      235.87      7.43 o 
   7   0   3       87.99       76.69      6.40 o 
   8   0   3        7.22        2.87      7.64 o 
   9   0   3       97.93      132.32     27.61 o 
  -9   1   3       32.87       32.33     14.72 o 
  -8   1   3        0.69        6.59      7.01 o 
  -7   1   3        3.06        5.06      6.23 o 
  -6   1   3      227.74      215.07      7.18 o 
  -5   1   3     4139.59     4233.98     41.94 o 
  -4   1   3      355.24      345.93      5.73 o 
  -3   1   3      668.80      699.31      8.01 o 
  -2   1   3    14946.95    14714.93    154.36 o 
  -1   1   3      945.11      937.20      9.74 o 
   0   1   3       58.64       70.86      2.02 o 
   1   1   3       50.55       26.58      1.74 o 
   2   1   3     7575.07     7831.53     75.37 o 
   3   1   3       12.11        4.92      1.66 o 
   4   1   3     1898.01     1837.24     41.99 o 
   5   1   3      162.69      158.32      6.31 o 
   6   1   3      559.91      540.73     10.43 o 
   7   1   3      301.22      302.27     16.93 o 
   8   1   3      148.06      131.88      9.19 o 
   9   1   3       89.53       63.92     25.64 o 
  -9   2   3        1.30        0.00     17.53 o 
  -8   2   3       15.18       17.04      7.41 o 
  -7   2   3      263.08      243.52      8.68 o 
  -6   2   3      524.77      518.44     11.58 o 
  -5   2   3      442.30      435.37      8.85 o 
  -4   2   3      741.85      847.99     12.64 o 
  -3   2   3    16916.94    17063.00    161.15 o 
  -2   2   3     2058.05     2101.82     21.52 o 
  -1   2   3       35.62       19.79      1.19 o 
   0   2   3     5541.20     5754.67     47.94 o 
   1   2   3      718.78      716.80      7.81 o 
   2   2   3     5738.09     6087.23     49.28 o 
   3   2   3       11.65       10.68      2.51 o 
   4   2   3       44.99       44.02      3.13 o 
   5   2   3      786.47      712.27      8.79 o 
   6   2   3       45.25       39.35      3.92 o 
   7   2   3      500.05      520.74     12.43 o 
   8   2   3      284.97      243.83     18.78 o 
   9   2   3      152.35      173.02     26.09 o 
  -9   3   3        2.35        6.73     27.97 o 
  -8   3   3      271.50      287.78     12.95 o 
  -7   3   3      221.73      227.35      8.82 o 
  -6   3   3      591.55      575.74     14.20 o 
  -5   3   3        0.01        0.00      3.89 o 
  -4   3   3     1784.36     1754.42     21.31 o 
  -3   3   3      650.75      656.38      8.97 o 
  -2   3   3     3322.76     3529.95     34.92 o 
  -1   3   3      507.35      459.63      8.66 o 
   0   3   3     4440.59     4643.14     47.46 o 
   1   3   3     3330.37     3392.15     33.17 o 
   2   3   3    43456.37    42124.16    410.92 o 
   3   3   3      608.24      678.24      6.69 o 
   4   3   3     2086.96     2188.82     19.23 o 
   5   3   3      819.85      753.94      9.91 o 
   6   3   3      840.66      885.45     11.36 o 
   7   3   3      348.59      377.00     11.30 o 
   8   3   3      432.95      497.22     22.86 o 
   9   3   3        0.48        0.00     14.25 o 
  -8   4   3        6.61       10.25      9.25 o 
  -7   4   3      141.84      143.76      8.12 o 
  -6   4   3      105.54      113.82      7.61 o 
  -5   4   3       82.57       84.84      6.40 o 
  -4   4   3      509.33      636.21     16.13 o 
  -3   4   3     5351.08     5563.28     49.57 o 
  -2   4   3       36.91       35.90      3.59 o 
  -1   4   3     1547.60     1641.49     16.41 o 
   0   4   3    22698.81    22855.43    192.80 o 
   1   4   3    20088.17    19815.57    178.51 o 
   2   4   3     2366.74     2579.58     26.50 o 
   3   4   3      378.49      355.63      4.62 o 
   4   4   3    12361.86    13127.37    105.41 o 
   5   4   3       33.41       42.44      8.53 o 
   6   4   3        4.53        4.99      4.92 o 
   7   4   3      294.00      279.02     14.42 o 
   8   4   3       11.86       12.71     11.06 o 
   9   4   3      104.45      123.61     23.22 o 
  -8   5   3        1.04        3.68      9.66 o 
  -7   5   3      123.35      118.90     11.12 o 
  -6   5   3      481.51      482.08     11.20 o 
  -5   5   3        7.25       15.62      4.62 o 
  -4   5   3      586.34      582.91     10.60 o 
  -3   5   3      485.92      422.43      9.80 o 
  -2   5   3    11859.49    12349.60    131.69 o 
  -1   5   3     7322.11     7601.58     68.63 o 
   0   5   3     6631.80     6561.79     59.45 o 
   1   5   3      254.12      271.78      4.93 o 
   2   5   3     6098.65     6402.26     63.11 o 
   3   5   3     3551.80     3543.34     36.21 o 
   4   5   3    16549.29    17321.87    139.78 o 
   5   5   3      322.87      299.41      8.51 o 
   6   5   3      553.26      555.28     11.84 o 
   7   5   3      291.04      286.94     15.84 o 
   8   5   3        3.76        5.44      7.66 o 
   9   5   3      328.63      377.69     33.53 o 
  -8   6   3      228.74      220.59     12.59 o 
  -7   6   3       98.95      104.24     14.74 o 
  -6   6   3        1.03        0.00      7.82 o 
  -5   6   3       10.04        4.17      5.86 o 
  -4   6   3     2372.24     2287.99     26.77 o 
  -3   6   3     3575.99     3747.98     44.21 o 
  -2   6   3       77.01      104.53      4.53 o 
  -1   6   3      127.03      138.14      4.11 o 
   0   6   3       72.77       82.72      2.97 o 
   1   6   3      854.64      910.49      8.81 o 
   2   6   3       50.37       61.69      3.56 o 
   3   6   3      143.19      154.23      6.03 o 
   4   6   3    19827.77    19718.51    239.88 o 
   5   6   3      117.78      120.30      7.11 o 
   6   6   3       33.84       39.94      6.87 o 
   7   6   3      160.98      142.65     12.96 o 
   8   6   3      471.39      539.75     19.39 o 
   9   6   3       11.40        0.00     11.66 o 
  -7   7   3        6.32       32.81     18.74 o 
  -6   7   3      527.38      500.56     17.74 o 
  -5   7   3      227.36      233.02     11.18 o 
  -4   7   3      854.78      779.81     14.13 o 
  -3   7   3      760.73      716.28     13.75 o 
  -2   7   3     1077.26     1204.25     15.95 o 
  -1   7   3      314.69      307.47      6.42 o 
   0   7   3      880.73      872.70     10.58 o 
   1   7   3     6842.85     6851.60     58.29 o 
   2   7   3      700.04      710.81      8.48 o 
   3   7   3     5371.89     5062.90     57.84 o 
   4   7   3     1741.42     1858.57     27.68 o 
   5   7   3      747.35      738.64     31.76 o 
   6   7   3     3127.67     3075.39     44.21 o 
   7   7   3      112.06      134.56      9.83 o 
   8   7   3        0.49        9.44     10.47 o 
   9   7   3        8.74        6.21     11.67 o 
  -7   8   3        7.38        0.00     20.08 o 
  -6   8   3      109.34       82.65     11.22 o 
  -5   8   3      531.92      522.36     13.48 o 
  -4   8   3     2383.12     2379.93     29.66 o 
  -3   8   3     1045.01     1085.43     16.38 o 
  -2   8   3      805.12      840.80     12.10 o 
  -1   8   3     1989.40     1952.82     20.88 o 
   0   8   3     7076.63     7017.37     64.89 o 
   1   8   3     1049.88     1058.41     10.75 o 
   2   8   3      216.34      196.69      3.91 o 
   3   8   3      743.18      792.37     13.77 o 
   4   8   3      224.19      214.30      7.30 o 
   5   8   3        2.51       12.19      5.78 o 
   6   8   3      167.85      144.12     14.04 o 
   7   8   3        7.86        3.31      7.72 o 
   8   8   3      327.78      332.97     20.79 o 
  -7   9   3       47.47       40.07     23.31 o 
  -6   9   3        0.59        0.00     10.92 o 
  -5   9   3      330.21      372.07     25.19 o 
  -4   9   3       10.99        0.00      6.53 o 
  -3   9   3       57.94       62.39      6.60 o 
  -2   9   3      476.00      420.63     12.04 o 
  -1   9   3     2653.08     2756.85     26.46 o 
   0   9   3      132.91      128.11      4.53 o 
   1   9   3      496.89      529.11      7.41 o 
   2   9   3      144.55      131.60      4.41 o 
   3   9   3       60.38       56.72     13.76 o 
   4   9   3     1092.65     1063.63     19.31 o 
   5   9   3      320.34      300.58     10.77 o 
   6   9   3      738.62      716.11     19.66 o 
   7   9   3       95.85      112.24     10.84 o 
   8   9   3      391.37      335.30     17.48 o 
  -6  10   3      195.16      225.34     15.69 o 
  -5  10   3       81.59      102.16     12.59 o 
  -4  10   3      235.51      222.14     10.45 o 
  -3  10   3      370.10      379.16     11.36 o 
  -2  10   3      692.13      738.95     13.60 o 
  -1  10   3      702.53      636.82     18.61 o 
   0  10   3      331.54      325.53      7.90 o 
   1  10   3       49.01       55.44      3.97 o 
   2  10   3       11.42       11.06      5.01 o 
   3  10   3     3083.66     2999.36     58.84 o 
   4  10   3      545.76      494.29     19.38 o 
   5  10   3      342.60      329.89     13.66 o 
   6  10   3       16.65        4.88     16.94 o 
   7  10   3      478.82      490.33     18.02 o 
   8  10   3        5.51        0.53     11.30 o 
  -5  11   3        1.60        0.00     11.69 o 
  -4  11   3      454.16      426.59     16.10 o 
  -3  11   3       88.33       58.88      8.13 o 
  -2  11   3      722.48      721.54     14.48 o 
  -1  11   3     1296.42     1453.72     18.51 o 
   0  11   3     2701.08     2690.65     28.56 o 
   1  11   3       74.59       64.57      5.68 o 
   2  11   3     5533.01     5446.21     77.88 o 
   3  11   3      251.13      251.59     17.75 o 
   4  11   3      114.85      111.75      9.75 o 
   5  11   3      233.95      223.59     24.29 o 
   6  11   3      377.75      339.99     15.34 o 
   7  11   3        6.17        4.99     10.30 o 
   8  11   3       20.17       39.71     26.81 o 
  -5  12   3      119.58      117.78     14.17 o 
  -4  12   3       56.57       82.98     13.24 o 
  -3  12   3       93.02      124.07     13.35 o 
  -2  12   3      151.62      134.09     10.02 o 
  -1  12   3       40.59       32.14      6.06 o 
   0  12   3        9.64        7.92      5.99 o 
   1  12   3     1113.62     1150.22     56.25 o 
   2  12   3       34.01       43.59      9.54 o 
   3  12   3       47.15       38.64      9.26 o 
   4  12   3      190.99      154.29     22.77 o 
   5  12   3        0.32        0.00     17.75 o 
   6  12   3      170.10      199.03     17.26 o 
   7  12   3      198.45      176.76     26.31 o 
   8  12   3        8.65       21.07     27.43 o 
  -4  13   3       32.91       44.16     13.66 o 
  -3  13   3       28.03       36.37     11.68 o 
  -2  13   3      284.15      322.49     14.23 o 
  -1  13   3       95.89      106.14      8.23 o 
   0  13   3        0.70        0.00      9.06 o 
   1  13   3      143.48      128.09     14.44 o 
   2  13   3      133.75      151.15     22.59 o 
   3  13   3       48.16       68.94     20.98 o 
   4  13   3        2.33        0.00     20.35 o 
   5  13   3      448.96      433.28     33.35 o 
   6  13   3      179.96      164.06     29.85 o 
   7  13   3      165.48      165.42     13.53 o 
   8  13   3        9.10        0.00     27.88 o 
  -3  14   3       68.91       61.50     22.97 o 
  -2  14   3      350.59      342.51     15.67 o 
  -1  14   3       56.45       52.32     10.01 o 
   0  14   3       46.65       20.57     23.71 o 
   1  14   3      291.98      326.39     25.82 o 
   2  14   3     1028.04     1076.51     48.50 o 
   3  14   3      274.14      278.63     28.87 o 
   4  14   3      625.88      526.42     38.28 o 
   5  14   3       42.77       54.60     24.56 o 
   6  14   3        1.46        0.00     27.16 o 
   7  14   3       11.91       29.23     26.81 o 
  -2  15   3      117.80      144.72     34.87 o 
  -1  15   3       19.87       21.70     21.96 o 
   0  15   3       48.17       49.40     15.09 o 
   1  15   3      191.03      209.96     29.94 o 
   2  15   3      327.03      339.41     33.98 o 
   3  15   3      198.83      187.10     27.97 o 
   4  15   3       33.30       39.71     27.16 o 
   5  15   3       30.23       59.71     28.96 o 
   6  15   3       44.52       37.03     27.34 o 
  -1  16   3       17.35       43.84     25.55 o 
   0  16   3      106.76      138.60     26.72 o 
   1  16   3      152.96      180.55     32.00 o 
   2  16   3       31.17       36.49     25.64 o 
   3  16   3        2.45        0.00     27.52 o 
   4  16   3        0.27        0.00     24.92 o 
   5  16   3       30.47       39.18     28.51 o 
   2  17   3       12.99       10.22     26.45 o 
  -5 -14   4       86.64      147.11     35.95 o 
  -4 -14   4      103.44       82.75     29.67 o 
  -3 -14   4      139.62      186.74     34.25 o 
  -2 -14   4        0.89        0.00     27.16 o 
   0 -14   4        8.43        0.00     20.62 o 
  -6 -13   4       80.94      125.87     32.72 o 
  -5 -13   4        3.98       27.25     27.16 o 
  -4 -13   4        9.83        9.41     26.09 o 
  -3 -13   4       47.84       61.14     28.24 o 
  -2 -13   4      233.41      261.33     30.03 o 
  -1 -13   4       36.96       36.85     24.47 o 
   0 -13   4        1.67        0.00     14.47 o 
   1 -13   4      128.79      129.95     31.56 o 
   2 -13   4       51.03       48.85     16.43 o 
  -7 -12   4      102.23      150.34     35.77 o 
  -6 -12   4       49.04       28.42     29.32 o 
  -5 -12   4      159.16      189.97     31.20 o 
  -4 -12   4        3.10        8.07     23.49 o 
  -3 -12   4       77.26       47.25     23.31 o 
  -2 -12   4     1068.28      989.91     50.02 o 
  -1 -12   4      239.27      217.22     16.18 o 
   0 -12   4      158.33      158.07     18.06 o 
   1 -12   4        4.62        1.15     11.28 o 
   2 -12   4      270.78      248.36     27.79 o 
   3 -12   4        1.06        0.00     16.15 o 
  -7 -11   4       15.27       11.73     15.91 o 
  -6 -11   4      339.55      423.32     36.58 o 
  -5 -11   4        4.43        0.00     22.50 o 
  -4 -11   4       50.45        8.43     23.94 o 
  -3 -11   4     1819.31     1913.75     68.22 o 
  -2 -11   4      888.19      970.52     34.69 o 
  -1 -11   4        3.50        6.59     11.67 o 
   0 -11   4       97.74      107.93     24.85 o 
   1 -11   4      241.67      281.15     14.00 o 
   2 -11   4      126.09      156.02     16.37 o 
   3 -11   4        0.14        3.14     10.88 o 
   4 -11   4       35.39       23.66     12.29 o 
  -8 -10   4       67.24       63.29     28.42 o 
  -7 -10   4        6.98        5.90     18.51 o 
  -6 -10   4      427.44      447.89     35.32 o 
  -5 -10   4      164.65      180.28     26.36 o 
  -4 -10   4     1428.35     1422.47     55.31 o 
  -3 -10   4      312.46      354.45     17.66 o 
  -2 -10   4       73.63       74.19     11.86 o 
  -1 -10   4     1682.70     1638.93     29.56 o 
   0 -10   4     1075.37     1140.89     28.14 o 
   1 -10   4      196.70      204.87     27.03 o 
   2 -10   4      355.96      358.56     12.98 o 
   3 -10   4       23.89       10.01     10.71 o 
   4 -10   4       18.58        0.00     11.05 o 
   5 -10   4       77.92       65.74     13.59 o 
  -8  -9   4        0.77        0.00     25.28 o 
  -7  -9   4      254.47      242.50     24.97 o 
  -6  -9   4       13.96        5.22      9.25 o 
  -5  -9   4        5.50       11.56      7.97 o 
  -4  -9   4       16.11       11.56     18.47 o 
  -3  -9   4      477.43      473.33     20.10 o 
  -2  -9   4       43.18       46.05      7.55 o 
  -1  -9   4        1.23        5.92      7.11 o 
   0  -9   4      561.69      525.85     17.69 o 
   1  -9   4     2553.95     2541.73     48.65 o 
   2  -9   4      105.88       98.62      8.61 o 
   3  -9   4        1.77        0.00      7.99 o 
   4  -9   4     1026.37     1046.21     24.05 o 
   5  -9   4      209.39      212.50     14.92 o 
  -9  -8   4       34.68       12.01     26.72 o 
  -8  -8   4        0.88        0.00     23.67 o 
  -7  -8   4        8.54        4.61     10.47 o 
  -6  -8   4        5.00        6.44     10.98 o 
  -5  -8   4        0.71        0.96      7.36 o 
  -4  -8   4      621.56      636.71     14.03 o 
  -3  -8   4     1372.47     1329.19     21.26 o 
  -2  -8   4      251.06      212.75      9.70 o 
  -1  -8   4     1513.01     1554.74     23.73 o 
   0  -8   4     2121.43     2218.38     40.91 o 
   1  -8   4      115.31      123.08      8.99 o 
   2  -8   4      443.42      426.92     19.91 o 
   3  -8   4      671.08      667.81     17.56 o 
   4  -8   4      158.33      148.12     10.15 o 
   5  -8   4       59.66       47.52     11.47 o 
   6  -8   4       79.60       75.09     13.77 o 
  -9  -7   4        1.16        0.00     26.36 o 
  -8  -7   4       80.73       59.85     17.89 o 
  -7  -7   4      379.22      400.92     17.05 o 
  -6  -7   4      312.17      296.23     13.94 o 
  -5  -7   4      168.08      175.53      8.90 o 
  -4  -7   4     2632.56     2603.41     33.09 o 
  -3  -7   4      670.79      654.73     10.57 o 
  -2  -7   4      474.06      484.24     11.51 o 
  -1  -7   4      576.18      574.26     15.59 o 
   0  -7   4      315.36      300.18      9.09 o 
   1  -7   4      225.37      224.41      8.30 o 
   2  -7   4      868.60      907.32     19.04 o 
   3  -7   4      484.40      470.29     15.39 o 
   4  -7   4      103.76      110.60      9.06 o 
   5  -7   4      123.25      133.64     11.79 o 
   6  -7   4       29.42       32.64     11.74 o 
   7  -7   4       53.37       30.95     12.69 o 
  -9  -6   4      216.44      245.10     31.92 o 
  -8  -6   4       86.68       88.82     12.68 o 
  -7  -6   4      147.26      152.56     12.38 o 
  -6  -6   4       11.04       19.24     12.51 o 
  -5  -6   4     1265.90     1224.79     21.22 o 
  -4  -6   4       10.24       11.90      3.97 o 
  -3  -6   4        8.33        2.84      3.41 o 
  -2  -6   4     2391.17     2427.47     39.13 o 
  -1  -6   4      232.18      269.34      8.58 o 
   0  -6   4      151.97      155.48      7.68 o 
   1  -6   4      791.17      702.71     15.48 o 
   2  -6   4      396.65      389.79     14.39 o 
   3  -6   4      662.21      645.30     14.41 o 
   4  -6   4       12.92        8.98      6.86 o 
   5  -6   4        1.69        0.00      7.57 o 
   6  -6   4      273.41      260.35     14.34 o 
   7  -6   4      287.91      307.93     16.89 o 
  -9  -5   4       34.32       34.84     12.70 o 
  -8  -5   4        1.75        0.00     10.02 o 
  -7  -5   4      249.26      227.63     29.09 o 
  -6  -5   4      165.37      160.07      9.63 o 
  -5  -5   4       18.94       12.38      4.40 o 
  -4  -5   4     1507.68     1443.66     18.07 o 
  -3  -5   4      762.64      770.19     11.26 o 
  -2  -5   4      852.08      843.94     11.25 o 
  -1  -5   4     8870.53     9020.42    102.97 o 
   0  -5   4     8278.68     8008.40     90.46 o 
   1  -5   4      118.16      177.28      5.79 o 
   2  -5   4     2109.25     2196.14     31.35 o 
   3  -5   4      832.37      778.50     14.71 o 
   4  -5   4      372.16      366.30     13.64 o 
   5  -5   4      402.88      399.14     12.88 o 
   6  -5   4      543.06      542.50     18.97 o 
   7  -5   4       27.45       13.24     12.19 o 
  -8  -4   4       50.61       45.51     10.86 o 
  -7  -4   4       46.41       57.44      8.16 o 
  -6  -4   4      615.58      620.50     11.93 o 
  -5  -4   4     3065.09     3126.22     34.43 o 
  -4  -4   4      530.37      549.33      9.39 o 
  -3  -4   4     1335.49     1339.18     17.69 o 
  -2  -4   4    12630.34    13021.80    118.06 o 
  -1  -4   4     5490.17     5499.39     60.35 o 
   0  -4   4     1178.37     1299.92     21.08 o 
   1  -4   4     4376.72     4752.62     49.63 o 
   2  -4   4     1807.97     1806.33     24.11 o 
   3  -4   4      642.45      704.16     13.21 o 
   4  -4   4      176.77      167.23      8.38 o 
   5  -4   4       17.56       18.52      7.36 o 
   6  -4   4      401.91      430.72     11.19 o 
   7  -4   4       88.98      112.47     13.81 o 
   8  -4   4        1.42       13.98     11.89 o 
  -9  -3   4       28.77       33.62     14.88 o 
  -8  -3   4      566.88      601.24     13.65 o 
  -7  -3   4        2.19        5.60      5.86 o 
  -6  -3   4      668.89      587.33     10.39 o 
  -5  -3   4      533.09      511.70      7.80 o 
  -4  -3   4      562.94      523.10      9.58 o 
  -3  -3   4     4804.84     4886.48     44.19 o 
  -2  -3   4     4047.89     4151.21     42.41 o 
  -1  -3   4      489.41      570.40      7.71 o 
   0  -3   4     3356.95     3502.31     42.67 o 
   1  -3   4     2939.25     3087.11     30.67 o 
   2  -3   4     4420.12     4707.19     53.51 o 
   3  -3   4     6966.74     6660.21     64.47 o 
   4  -3   4     1234.84     1227.33     18.64 o 
   5  -3   4       44.61       48.79      5.27 o 
   6  -3   4        3.61        0.00      5.96 o 
   7  -3   4       84.17       88.22      7.92 o 
   8  -3   4       62.27       61.05     11.26 o 
  -9  -2   4      111.57      120.04     16.85 o 
  -8  -2   4      163.18      166.91     12.34 o 
  -7  -2   4       15.77       18.58      5.89 o 
  -6  -2   4      774.48      766.85     10.92 o 
  -5  -2   4      693.72      739.81     11.03 o 
  -4  -2   4       26.28       35.41      2.94 o 
  -3  -2   4     1070.80     1134.13     15.09 o 
  -2  -2   4      829.06      789.62      8.44 o 
  -1  -2   4     3064.97     3176.47     30.30 o 
   0  -2   4     6536.41     6924.43     69.26 o 
   1  -2   4     2925.61     3086.29     32.65 o 
   2  -2   4    10969.63    10906.04     97.09 o 
   3  -2   4      987.49     1055.86     14.61 o 
   4  -2   4      328.76      308.66     10.22 o 
   5  -2   4     1793.19     1705.54     20.84 o 
   6  -2   4     2582.30     2526.72     29.23 o 
   7  -2   4       62.86       59.29      7.08 o 
   8  -2   4       69.46       66.46      9.41 o 
  -9  -1   4       46.00       14.79     18.65 o 
  -8  -1   4       10.62       21.75      8.72 o 
  -7  -1   4        4.18        2.57      6.68 o 
  -6  -1   4      550.80      569.28     16.75 o 
  -5  -1   4     1911.66     1857.86     19.16 o 
  -4  -1   4      154.09      168.67      4.57 o 
  -3  -1   4     1053.92      928.43     10.57 o 
  -2  -1   4     7596.55     7902.83     75.38 o 
  -1  -1   4    10245.63    10491.53     81.14 o 
   0  -1   4     1967.20     2014.33     21.60 o 
   1  -1   4    10083.02    10027.73    107.71 o 
   2  -1   4       87.65       89.03      6.38 o 
   3  -1   4       20.48       26.15      3.41 o 
   4  -1   4     4004.68     4066.36     41.07 o 
   5  -1   4      429.08      450.57      9.49 o 
   6  -1   4      157.48      167.03      7.07 o 
   7  -1   4      199.80      214.86     12.29 o 
   8  -1   4        8.29        1.52      7.38 o 
   9  -1   4        0.98        0.00     11.13 o 
  -9   0   4        5.67        0.00     19.72 o 
  -8   0   4       76.09       74.98      9.44 o 
  -7   0   4        7.55       15.44      8.37 o 
  -6   0   4     1427.74     1416.30     16.13 o 
  -5   0   4      279.89      262.06      7.19 o 
  -4   0   4       60.03       53.52      3.35 o 
  -3   0   4     4397.93     4235.70     37.76 o 
  -2   0   4    12370.65    12682.02    119.66 o 
  -1   0   4       45.85       54.19      2.20 o 
   0   0   4      916.37      946.31     10.10 o 
   1   0   4     1183.21     1265.37     20.34 o 
   2   0   4      552.23      622.78      6.98 o 
   3   0   4       38.64       31.67      2.51 o 
   4   0   4     1708.46     1880.00     21.96 o 
   5   0   4     1022.97      935.15     14.18 o 
   6   0   4     1535.76     1625.06     20.47 o 
   7   0   4       26.82       24.38      6.21 o 
   8   0   4       12.95        8.81      8.02 o 
   9   0   4       72.54       81.22     24.83 o 
  -9   1   4      125.02      128.97     16.59 o 
  -8   1   4       42.51       46.09      7.62 o 
  -7   1   4      507.26      446.20     12.39 o 
  -6   1   4      126.18      129.72      9.98 o 
  -5   1   4      210.20      227.91      7.68 o 
  -4   1   4     2460.41     2364.98     22.64 o 
  -3   1   4      259.18      229.23      5.36 o 
  -2   1   4      481.32      520.61      8.61 o 
  -1   1   4    12511.63    13164.11    107.43 o 
   0   1   4      327.85      332.00      3.81 o 
   1   1   4     3424.39     3761.80     36.25 o 
   2   1   4    23413.30    23592.13    199.76 o 
   3   1   4      410.63      395.88     15.27 o 
   4   1   4     2329.82     2338.81     20.52 o 
   5   1   4      349.51      369.36      6.77 o 
   6   1   4      312.59      309.45      8.77 o 
   7   1   4        4.91        2.85      5.91 o 
   8   1   4      731.37      751.79     32.31 o 
   9   1   4      118.75       89.11     27.16 o 
  -9   2   4       16.33        3.17     14.89 o 
  -8   2   4       58.86       62.62      8.39 o 
  -7   2   4      143.78      152.62      8.48 o 
  -6   2   4      186.27      199.07      8.46 o 
  -5   2   4        7.66        6.56      4.04 o 
  -4   2   4      362.59      395.61      7.61 o 
  -3   2   4     9180.63     9234.60     72.81 o 
  -2   2   4     3258.04     3245.07     26.36 o 
  -1   2   4      842.24      814.09      7.50 o 
   0   2   4     4031.40     4007.23     39.99 o 
   1   2   4    11766.55    11555.86     99.47 o 
   2   2   4      337.10      404.70      5.36 o 
   3   2   4     1777.88     1764.90     15.88 o 
   4   2   4      888.94      929.55      9.76 o 
   5   2   4      754.69      739.75      8.98 o 
   6   2   4        1.22        0.00      4.04 o 
   7   2   4       21.97       17.05      6.41 o 
   8   2   4        0.54        0.00     10.78 o 
   9   2   4       15.79       23.31     22.50 o 
  -9   3   4        0.49        0.00     21.74 o 
  -8   3   4       48.66       31.42      9.10 o 
  -7   3   4       43.19       47.96      7.56 o 
  -6   3   4      549.78      527.64     12.12 o 
  -5   3   4        2.75        8.60      4.12 o 
  -4   3   4     7766.20     7809.48     76.26 o 
  -3   3   4      145.78      154.93      4.84 o 
  -2   3   4     1832.13     1602.45     17.22 o 
  -1   3   4     4150.41     4140.22     39.14 o 
   0   3   4    22935.26    22987.60    218.40 o 
   1   3   4      755.32      706.35      7.43 o 
   2   3   4       35.37       29.80      1.71 o 
   3   3   4      951.26      979.25      9.07 o 
   4   3   4      526.21      521.25      6.74 o 
   5   3   4     1836.09     1867.28     17.46 o 
   6   3   4      100.62       87.15      5.41 o 
   7   3   4      103.86       99.25     17.77 o 
   8   3   4        1.02        0.00     14.75 o 
   9   3   4      131.72       99.78     27.61 o 
  -8   4   4        2.56       20.29      9.30 o 
  -7   4   4      544.65      569.63     17.21 o 
  -6   4   4       40.05       55.06     10.31 o 
  -5   4   4      909.55      897.64     13.32 o 
  -4   4   4     1315.82     1269.46     15.79 o 
  -3   4   4     1072.68      980.13     13.54 o 
  -2   4   4     2931.76     2955.50     40.25 o 
  -1   4   4     2206.64     2161.44     26.06 o 
   0   4   4      261.69      346.88     10.72 o 
   1   4   4     2512.55     2492.15     23.05 o 
   2   4   4      106.01       97.52      2.32 o 
   3   4   4      132.92      105.44      2.73 o 
   4   4   4     3206.63     3157.05     23.95 o 
   5   4   4     2416.23     2332.29     20.97 o 
   6   4   4       59.36       60.84      4.87 o 
   7   4   4        1.20        0.00     10.86 o 
   8   4   4      180.62      189.18     14.09 o 
   9   4   4       22.97       26.01     12.87 o 
  -8   5   4        3.97        5.76      9.57 o 
  -7   5   4      137.24      119.30     10.70 o 
  -6   5   4      140.83      125.97      7.87 o 
  -5   5   4      533.04      529.80     10.10 o 
  -4   5   4       40.40       24.90      3.59 o 
  -3   5   4      369.10      305.36      8.32 o 
  -2   5   4     1202.47     1177.38     19.40 o 
  -1   5   4     3724.31     3860.44     40.20 o 
   0   5   4      912.96      916.29     10.23 o 
   1   5   4     8601.21     8783.48     80.20 o 
   2   5   4      102.11       83.87      3.98 o 
   3   5   4     8651.83     8602.68     75.70 o 
   4   5   4       11.04       12.60      2.41 o 
   5   5   4     1324.37     1255.04     41.61 o 
   6   5   4      246.57      250.04      8.37 o 
   7   5   4      754.01      836.92     17.09 o 
   8   5   4       60.90       65.21      8.64 o 
   9   5   4        0.79       11.33     12.65 o 
  -8   6   4        5.19        8.27     14.95 o 
  -7   6   4       21.54        5.49      8.33 o 
  -6   6   4      198.76      186.82     11.31 o 
  -5   6   4       15.63        7.90      8.04 o 
  -4   6   4     2985.87     2942.48     37.16 o 
  -3   6   4     1575.33     1606.00     22.26 o 
  -2   6   4     1377.58     1436.80     17.66 o 
  -1   6   4       58.11       42.71      2.99 o 
   0   6   4     4805.59     4561.70     43.37 o 
   1   6   4        3.23        5.17      2.35 o 
   2   6   4     3953.35     3979.96     37.43 o 
   3   6   4      428.55      516.18      7.56 o 
   4   6   4      183.20      157.89      4.04 o 
   5   6   4      494.89      473.54      9.42 o 
   6   6   4      243.91      227.49      7.86 o 
   7   6   4      178.97      211.72     11.98 o 
   8   6   4      142.94      172.76     12.91 o 
   9   6   4        0.58        0.00     11.25 o 
  -7   7   4       78.26       62.83     14.86 o 
  -6   7   4        4.08        1.43     16.59 o 
  -5   7   4      227.66      231.65     10.35 o 
  -4   7   4      558.96      600.89     12.20 o 
  -3   7   4      408.24      400.00      9.27 o 
  -2   7   4     1350.94     1443.95     18.27 o 
  -1   7   4     3720.40     3530.11     34.08 o 
   0   7   4     1616.77     1673.79     19.35 o 
   1   7   4        4.06        5.70      3.24 o 
   2   7   4      127.40      130.38      3.83 o 
   3   7   4      950.52      839.93      9.90 o 
   4   7   4       30.59       34.69      5.10 o 
   5   7   4      571.48      557.64     13.70 o 
   6   7   4     1337.90     1375.09     24.45 o 
   7   7   4      118.35      133.49     13.14 o 
   8   7   4       23.95        0.00      9.73 o 
   9   7   4        4.15        0.00     11.42 o 
  -7   8   4        0.67        0.00     21.78 o 
  -6   8   4      225.17      268.98     18.16 o 
  -5   8   4       10.72        3.75      7.03 o 
  -4   8   4      113.03      112.74      7.60 o 
  -3   8   4      562.46      567.37     13.03 o 
  -2   8   4      586.03      584.44      9.65 o 
  -1   8   4     1943.78     1875.89     20.14 o 
   0   8   4     6373.61     6339.19     58.73 o 
   1   8   4        1.37        8.18      2.60 o 
   2   8   4      208.96      177.74      4.58 o 
   3   8   4     2778.62     2751.44     27.07 o 
   4   8   4      789.10      692.25     12.62 o 
   5   8   4     1928.27     1993.70     30.67 o 
   6   8   4     1435.79     1365.36     24.41 o 
   7   8   4      766.53      735.81     18.49 o 
   8   8   4       53.76       43.49     15.46 o 
   9   8   4       16.99       11.21     24.03 o 
  -7   9   4        3.93        1.69     15.45 o 
  -6   9   4       44.85       28.93     14.16 o 
  -5   9   4       11.79        6.19      9.95 o 
  -4   9   4       62.23       57.92      7.68 o 
  -3   9   4      404.35      442.66     11.89 o 
  -2   9   4     2715.75     2651.96     28.06 o 
  -1   9   4     2454.00     2579.44     26.82 o 
   0   9   4      485.74      498.84      8.43 o 
   1   9   4      155.26      148.34      4.31 o 
   2   9   4     7855.96     8032.62     81.49 o 
   3   9   4     1024.87      967.45     19.89 o 
   4   9   4      717.04      655.19     12.45 o 
   5   9   4      188.03      169.22      7.45 o 
   6   9   4       39.89       25.17      7.66 o 
   7   9   4        0.62        0.00      8.12 o 
   8   9   4        0.37        0.00      9.35 o 
  -6  10   4        0.17        0.00     14.71 o 
  -5  10   4      346.10      302.57     15.89 o 
  -4  10   4        6.63        9.97      7.35 o 
  -3  10   4      346.89      359.01     10.94 o 
  -2  10   4      341.48      396.45     10.03 o 
  -1  10   4     1300.05     1296.66     16.46 o 
   0  10   4      473.75      458.25     11.28 o 
   1  10   4     1491.85     1453.10     14.60 o 
   2  10   4      653.55      621.75     12.80 o 
   3  10   4      122.35      113.04      8.70 o 
   4  10   4      947.67      880.54     20.43 o 
   5  10   4        2.64        0.00      5.62 o 
   6  10   4       22.08        1.15      7.57 o 
   7  10   4      570.64      520.03     18.78 o 
   8  10   4      146.11      113.42     15.69 o 
  -6  11   4      166.48      180.02     49.13 o 
  -5  11   4      194.72      191.53     14.28 o 
  -4  11   4      101.92      104.04     11.86 o 
  -3  11   4       10.49       11.53      7.47 o 
  -2  11   4      289.64      310.19      9.06 o 
  -1  11   4        0.77        1.76      5.27 o 
   0  11   4      474.29      512.16     11.05 o 
   1  11   4       79.95       67.09      5.69 o 
   2  11   4     1232.10     1183.44     24.05 o 
   3  11   4       48.25       50.25      8.09 o 
   4  11   4       68.85       61.19      8.80 o 
   5  11   4      354.18      365.28     13.98 o 
   6  11   4      938.44      890.97     40.03 o 
   7  11   4        4.37        0.00     10.16 o 
   8  11   4       82.90       44.74     25.64 o 
  -5  12   4       23.06       29.06     12.29 o 
  -4  12   4       42.52       36.66     11.63 o 
  -3  12   4       17.80       15.26      8.04 o 
  -2  12   4      197.55      170.63      8.42 o 
  -1  12   4      414.92      419.03     10.42 o 
   0  12   4        1.29        5.82      3.02 o 
   1  12   4      576.08      623.74     28.55 o 
   2  12   4     1793.53     1900.68     41.44 o 
   3  12   4      506.93      516.33     17.18 o 
   4  12   4      477.10      536.86     22.68 o 
   5  12   4      237.94      176.97     26.72 o 
   6  12   4        4.96        6.77     10.18 o 
   7  12   4       22.97       19.15     10.54 o 
   8  12   4       33.23       10.67     24.38 o 
  -4  13   4       53.75       89.12     14.41 o 
  -3  13   4      399.31      382.86     16.65 o 
  -2  13   4      902.60      956.26     17.95 o 
  -1  13   4      212.08      188.49      8.38 o 
   0  13   4      260.20      280.60     13.86 o 
   1  13   4     1550.55     1662.07     38.82 o 
   2  13   4      513.29      563.26     24.41 o 
   3  13   4       53.80       54.11     12.38 o 
   4  13   4       36.40       45.45     21.34 o 
   5  13   4       34.40       52.44     22.86 o 
   6  13   4        1.89        0.00     24.03 o 
   7  13   4        9.81        0.00     10.99 o 
   8  13   4       15.34       12.10     26.18 o 
  -3  14   4      152.51      199.75     15.30 o 
  -2  14   4        0.09        6.60     11.33 o 
  -1  14   4       35.56       26.48     11.00 o 
   0  14   4      470.43      456.73     21.83 o 
   1  14   4        4.39       16.50     13.43 o 
   2  14   4      597.83      624.98     25.07 o 
   3  14   4      165.07      173.65     25.46 o 
   4  14   4       98.77      113.14     25.10 o 
   5  14   4       17.36        8.70     23.13 o 
   6  14   4      313.42      262.85     32.00 o 
   7  14   4        0.98       26.29     12.37 o 
  -2  15   4        0.41       33.89     24.65 o 
  -1  15   4        1.42        0.00     21.43 o 
   0  15   4      119.74      118.07     15.86 o 
   1  15   4       63.92      106.92     17.10 o 
   2  15   4      191.66      185.22     27.43 o 
   3  15   4      209.15      225.74     31.65 o 
   4  15   4      498.56      432.74     35.59 o 
   5  15   4      479.38      474.87     37.47 o 
   6  15   4        8.87        0.00     26.09 o 
  -1  16   4       31.70       40.16     24.56 o 
   0  16   4      255.89      310.14     22.24 o 
   1  16   4       36.40       68.22     24.21 o 
   2  16   4      167.56      213.19     32.99 o 
   3  16   4      116.79      141.47     31.65 o 
   4  16   4      237.16      276.75     33.89 o 
   5  16   4        0.10        0.81     26.09 o 
   1  17   4       64.98      101.03     27.70 o 
   2  17   4       15.05       19.54     29.76 o 
   3  17   4        1.30       26.18     30.30 o 
  -4 -14   5        0.22       24.92     29.32 o 
  -3 -14   5        4.60        9.50     30.84 o 
  -2 -14   5       43.71       54.06     27.16 o 
  -5 -13   5        1.66        0.00     27.25 o 
  -4 -13   5       51.19       84.90     31.65 o 
  -3 -13   5       95.47      145.68     29.58 o 
  -2 -13   5      452.10      567.03     41.78 o 
   0 -13   5       23.86        1.61     21.56 o 
   1 -13   5      130.13      124.46     18.74 o 
  -6 -12   5      268.06      199.74     35.68 o 
  -5 -12   5        8.44       11.39     25.64 o 
  -4 -12   5      573.21      632.30     43.93 o 
  -3 -12   5      124.53      175.17     30.93 o 
  -2 -12   5       30.13       20.17     22.68 o 
  -1 -12   5        2.66       12.74     13.07 o 
   0 -12   5      261.98      209.69     22.05 o 
   1 -12   5      113.43      100.34     27.34 o 
   2 -12   5      175.86      181.89     38.77 o 
   3 -12   5       25.88       23.00     16.51 o 
  -7 -11   5        1.01        7.17     28.06 o 
  -6 -11   5       14.59       24.21     25.10 o 
  -5 -11   5       76.57       58.00     27.88 o 
  -4 -11   5       29.53       22.50     23.13 o 
  -3 -11   5      136.67      179.84     26.81 o 
  -2 -11   5      633.03      667.46     25.16 o 
  -1 -11   5      109.54       87.72     13.50 o 
   0 -11   5      599.11      560.54     21.42 o 
   1 -11   5      806.53      831.20     35.50 o 
   2 -11   5       93.90       94.53     16.30 o 
   3 -11   5       23.12       22.08     14.73 o 
   4 -11   5      205.96      240.92     17.04 o 
  -8 -10   5        3.85        0.00     30.30 o 
  -7 -10   5        2.82        9.50     12.08 o 
  -6 -10   5      128.00      136.85     12.43 o 
  -5 -10   5       83.98      100.05     25.01 o 
  -4 -10   5        9.41        1.70     21.16 o 
  -3 -10   5       34.68       26.99     11.96 o 
  -2 -10   5      386.87      424.52     23.00 o 
  -1 -10   5      616.60      597.35     23.42 o 
   0 -10   5     3384.90     3400.41     62.10 o 
   1 -10   5       53.32       69.40     12.46 o 
   2 -10   5       12.52       16.66     10.00 o 
   3 -10   5      295.10      286.30     15.17 o 
   4 -10   5      231.73      242.49     17.45 o 
  -8  -9   5      104.37       73.42     31.29 o 
  -7  -9   5      436.88      474.15     35.95 o 
  -6  -9   5        1.55        8.54     13.99 o 
  -5  -9   5      943.54      954.05     34.34 o 
  -4  -9   5      299.64      253.95     15.16 o 
  -3  -9   5     1389.27     1408.62     33.04 o 
  -2  -9   5      416.36      399.47     25.42 o 
  -1  -9   5      638.37      666.68     24.54 o 
   0  -9   5        0.24        4.88      3.74 o 
   1  -9   5        2.82        0.00      9.54 o 
   2  -9   5      521.41      536.71     14.80 o 
   3  -9   5      345.52      348.97     16.64 o 
   4  -9   5      643.74      634.17     21.10 o 
   5  -9   5      135.39      126.93     14.77 o 
  -8  -8   5       48.03       76.83     29.41 o 
  -7  -8   5        3.13        4.97     10.77 o 
  -6  -8   5       33.39       27.02      9.85 o 
  -5  -8   5     1103.93     1083.13     25.33 o 
  -4  -8   5      516.99      517.36     16.67 o 
  -3  -8   5        9.50        8.88      7.09 o 
  -2  -8   5        1.89        0.00      5.74 o 
  -1  -8   5       37.03       33.46      6.79 o 
   0  -8   5      824.65      859.05     32.68 o 
   1  -8   5        6.05        0.00      7.13 o 
   2  -8   5        1.47        0.54      7.91 o 
   3  -8   5      401.22      407.52     13.56 o 
   4  -8   5      182.98      183.45     12.70 o 
   5  -8   5       58.12       79.88     18.51 o 
   6  -8   5      107.59      113.41     14.90 o 
  -9  -7   5       12.86       19.18     28.78 o 
  -8  -7   5        3.46       34.52     24.56 o 
  -7  -7   5      308.31      270.73     31.02 o 
  -6  -7   5        5.48        0.37      8.97 o 
  -5  -7   5      291.17      268.14     10.72 o 
  -4  -7   5     1931.65     1903.01     28.87 o 
  -3  -7   5      316.54      309.03      7.98 o 
  -2  -7   5      212.48      207.32      8.41 o 
  -1  -7   5      738.40      648.67     15.81 o 
   0  -7   5     5763.01     5519.16     77.18 o 
   1  -7   5      398.96      413.09     10.40 o 
   2  -7   5     2468.12     2410.18     37.24 o 
   3  -7   5       12.79       16.06      7.08 o 
   4  -7   5      118.96      118.91      9.39 o 
   5  -7   5      180.92      184.86     13.18 o 
   6  -7   5       80.01       79.48     12.37 o 
  -9  -6   5        2.50       29.49     25.19 o 
  -8  -6   5       14.36       12.50     10.88 o 
  -7  -6   5      112.34      114.61     12.06 o 
  -6  -6   5        2.74        4.16      6.71 o 
  -5  -6   5     3065.33     3141.37     43.64 o 
  -4  -6   5      109.89      119.35      6.48 o 
  -3  -6   5      170.37      173.70      6.01 o 
  -2  -6   5     1710.97     1573.50     23.23 o 
  -1  -6   5     5947.63     6037.14     71.63 o 
   0  -6   5       89.94      105.03      5.89 o 
   1  -6   5        0.11        0.85      4.53 o 
   2  -6   5     1130.61     1101.84     20.83 o 
   3  -6   5      317.33      293.53     10.17 o 
   4  -6   5      225.63      215.92     10.14 o 
   5  -6   5        5.33       17.91      9.40 o 
   6  -6   5      164.93      171.61     13.19 o 
   7  -6   5      109.90      132.39     14.08 o 
  -9  -5   5       25.88       28.69     26.27 o 
  -8  -5   5      500.38      508.22     19.40 o 
  -7  -5   5        6.91        3.00     17.93 o 
  -6  -5   5      720.89      650.84     15.55 o 
  -5  -5   5      133.04      118.41      6.89 o 
  -4  -5   5     1759.80     1737.67     23.74 o 
  -3  -5   5     3057.45     2917.81     32.02 o 
  -2  -5   5      580.05      497.69      8.55 o 
  -1  -5   5     1982.72     1955.36     26.63 o 
   0  -5   5      651.71      505.72     10.41 o 
   1  -5   5      399.37      453.28      9.36 o 
   2  -5   5        7.61        6.38      5.94 o 
   3  -5   5     2334.06     2230.29     48.32 o 
   4  -5   5     2214.50     2021.45     32.97 o 
   5  -5   5       40.53       32.88      8.92 o 
   6  -5   5        5.36        0.05     11.57 o 
   7  -5   5      105.29      121.82     13.05 o 
  -8  -4   5       11.98        9.15     10.52 o 
  -7  -4   5       88.10       83.14     13.21 o 
  -6  -4   5      914.00      935.46     18.43 o 
  -5  -4   5       79.83       90.55      5.49 o 
  -4  -4   5      707.63      844.36     12.56 o 
  -3  -4   5       21.97       36.77      3.90 o 
  -2  -4   5     2977.54     3111.95     33.22 o 
  -1  -4   5     8743.52     8809.19    120.74 o 
   0  -4   5     1809.62     1781.78     44.67 o 
   1  -4   5      119.76      139.33      5.13 o 
   2  -4   5     8624.20     8152.08    119.94 o 
   3  -4   5      565.30      525.04     13.94 o 
   4  -4   5      915.98      877.36     16.35 o 
   5  -4   5      225.73      217.64     10.19 o 
   6  -4   5     1387.83     1326.10     31.59 o 
   7  -4   5        9.89        9.32     10.96 o 
   8  -4   5        5.47       11.55     13.30 o 
  -8  -3   5       17.90       19.34      7.36 o 
  -7  -3   5        0.22        0.00      5.98 o 
  -6  -3   5       35.75       33.50      4.99 o 
  -5  -3   5      340.32      328.74      8.44 o 
  -4  -3   5     1989.92     2166.82     21.88 o 
  -3  -3   5      555.62      517.41      9.85 o 
  -2  -3   5      335.39      350.03      6.39 o 
  -1  -3   5     9565.64     9654.36     88.18 o 
   0  -3   5     2200.62     2433.82     31.28 o 
   1  -3   5    19718.19    19828.85    181.56 o 
   2  -3   5      112.34       61.75      4.49 o 
   3  -3   5       34.18       24.71      3.72 o 
   4  -3   5      376.19      372.72      8.59 o 
   5  -3   5      319.45      328.63      8.87 o 
   6  -3   5       54.99       55.50      6.58 o 
   7  -3   5       11.10        6.48      8.01 o 
   8  -3   5        0.67       10.93     12.02 o 
  -9  -2   5       29.57       37.56     14.61 o 
  -8  -2   5      478.72      489.98     22.64 o 
  -7  -2   5      167.27      179.84      7.88 o 
  -6  -2   5      988.19     1067.91     14.82 o 
  -5  -2   5      280.52      289.05      6.33 o 
  -4  -2   5     1336.96     1317.36     15.81 o 
  -3  -2   5      184.55      164.85      6.77 o 
  -2  -2   5    12056.60    12280.37    101.05 o 
  -1  -2   5      885.68      895.14     10.63 o 
   0  -2   5     3310.90     3404.63     35.72 o 
   1  -2   5       76.13       91.10      5.08 o 
   2  -2   5       16.63        9.87      2.40 o 
   3  -2   5     2402.22     2687.54     31.71 o 
   4  -2   5     1036.18     1100.88     14.71 o 
   5  -2   5     1514.94     1437.90     19.69 o 
   6  -2   5     1387.40     1429.86     21.29 o 
   7  -2   5       16.81       13.53      9.55 o 
   8  -2   5       76.25       93.19     24.67 o 
  -9  -1   5       84.60       91.62     21.34 o 
  -8  -1   5      120.81      124.02     15.11 o 
  -7  -1   5     1079.19     1083.46     18.44 o 
  -6  -1   5       18.02       30.38      5.20 o 
  -5  -1   5      158.43      160.10      5.14 o 
  -4  -1   5       15.79       14.33      2.88 o 
  -3  -1   5      253.90      185.41      4.61 o 
  -2  -1   5     9439.75     9932.32     82.10 o 
  -1  -1   5     3108.27     3082.22     26.75 o 
   0  -1   5       68.76       62.52      5.41 o 
   1  -1   5     5689.98     5457.44     49.52 o 
   2  -1   5      106.89       67.93      2.87 o 
   3  -1   5      687.66      591.67     11.61 o 
   4  -1   5     2585.63     2419.69     26.51 o 
   5  -1   5     1091.31     1113.84     15.62 o 
   6  -1   5      810.23      844.02     14.26 o 
   7  -1   5        1.43        7.86      6.74 o 
   8  -1   5      208.91      208.42     10.81 o 
  -9   0   5       31.84       23.94     20.44 o 
  -8   0   5        0.65        1.79      8.58 o 
  -7   0   5      112.84      118.73      7.24 o 
  -6   0   5      636.95      641.74     10.70 o 
  -5   0   5      208.01      183.01      5.30 o 
  -4   0   5        0.66        0.00      2.74 o 
  -3   0   5     4364.85     4297.63     36.32 o 
  -2   0   5     4910.62     4829.93     43.43 o 
  -1   0   5     1686.24     1698.82     16.50 o 
   0   0   5      371.29      346.94      9.40 o 
   1   0   5    20327.68    20323.21    178.23 o 
   2   0   5     2695.82     2600.36     26.81 o 
   3   0   5     4552.04     4643.95     41.22 o 
   4   0   5        1.98        0.00      4.09 o 
   5   0   5       94.44       75.72      5.13 o 
   6   0   5      421.23      428.84     10.42 o 
   7   0   5       84.23      104.57      9.97 o 
   8   0   5        7.77        9.76      8.33 o 
   9   0   5        6.61        3.05     25.28 o 
  -9   1   5       54.10       35.76     26.76 o 
  -8   1   5        3.84        0.00      7.98 o 
  -7   1   5      375.16      347.25     10.20 o 
  -6   1   5      526.26      491.54     10.39 o 
  -5   1   5      601.10      581.60      8.69 o 
  -4   1   5     5160.56     4992.49     44.82 o 
  -3   1   5     4362.45     4366.99     39.00 o 
  -2   1   5     1668.42     1637.05     16.14 o 
  -1   1   5     2236.95     2529.16     22.00 o 
   0   1   5    20333.83    20284.69    164.75 o 
   1   1   5     7133.87     7144.79     61.72 o 
   2   1   5       63.07       76.91      3.76 o 
   3   1   5       65.88       64.55      3.11 o 
   4   1   5     1014.01     1142.71     11.53 o 
   5   1   5       21.42       20.97      4.57 o 
   6   1   5      844.20      863.85     13.79 o 
   7   1   5      120.27      107.72      7.22 o 
   8   1   5      519.56      578.19     21.24 o 
   9   1   5       15.54       22.14     23.76 o 
  -9   2   5        3.00        4.48     14.46 o 
  -8   2   5       12.76        8.63      8.02 o 
  -7   2   5     1822.10     1771.10     25.55 o 
  -6   2   5      395.80      372.82      9.62 o 
  -5   2   5     1751.53     1693.55     20.37 o 
  -4   2   5      468.31      519.54      7.23 o 
  -3   2   5     3076.44     3247.80     29.65 o 
  -2   2   5     1680.30     1738.94     16.68 o 
  -1   2   5     2736.17     2844.73     29.07 o 
   0   2   5     7349.40     7777.51     73.87 o 
   1   2   5     2864.81     2774.04     27.27 o 
   2   2   5      415.73      384.87      5.62 o 
   3   2   5      195.29      182.61      4.55 o 
   4   2   5     3432.38     3303.43     29.89 o 
   5   2   5     3082.74     2986.23     34.57 o 
   6   2   5      288.91      257.32      8.59 o 
   7   2   5      259.26      304.40     10.15 o 
   8   2   5      213.38      197.86     19.18 o 
   9   2   5       45.99       52.80     24.74 o 
  -9   3   5        4.43        2.82     15.68 o 
  -8   3   5      477.75      490.25     15.70 o 
  -7   3   5       11.62       10.29      7.25 o 
  -6   3   5        0.63        3.89      5.07 o 
  -5   3   5      562.00      547.37     10.22 o 
  -4   3   5      162.41      152.16      5.34 o 
  -3   3   5     1055.50     1154.69     14.07 o 
  -2   3   5     1860.94     1793.42     19.33 o 
  -1   3   5      804.64      789.45      9.43 o 
   0   3   5    32954.93    31590.47    249.02 o 
   1   3   5        9.59        4.71      1.43 o 
   2   3   5     1698.04     1654.72     16.97 o 
   3   3   5     7878.83     7832.52     68.05 o 
   4   3   5     5218.04     5385.53     47.35 o 
   5   3   5      795.01      911.48     10.42 o 
   6   3   5       47.64       59.70      4.42 o 
   7   3   5      923.77      896.37     25.10 o 
   8   3   5       61.45       56.38     12.29 o 
   9   3   5       17.20        0.00     26.45 o 
  -8   4   5      131.06      142.53     19.44 o 
  -7   4   5      226.93      203.70     21.24 o 
  -6   4   5      163.57      151.60      8.03 o 
  -5   4   5        3.70        1.45      4.46 o 
  -4   4   5      430.64      377.40      7.94 o 
  -3   4   5     3383.05     3290.00     33.90 o 
  -2   4   5     1031.78     1048.60     15.76 o 
  -1   4   5      779.02      735.44     10.84 o 
   0   4   5     5677.79     5661.86     54.72 o 
   1   4   5      249.60      290.54      5.45 o 
   2   4   5     1511.88     1438.03     13.10 o 
   3   4   5      319.32      272.53      8.23 o 
   4   4   5      768.59      821.87      9.07 o 
   5   4   5     1123.61     1123.63     11.89 o 
   6   4   5      235.61      255.28     10.96 o 
   7   4   5       18.55       14.32      7.32 o 
   8   4   5      225.45      268.19     15.97 o 
   9   4   5       27.66       33.67     13.95 o 
  -8   5   5      274.51      229.01     17.94 o 
  -7   5   5       19.99       23.18      8.21 o 
  -6   5   5      361.16      362.98     10.97 o 
  -5   5   5     1935.18     1784.09     21.82 o 
  -4   5   5     1898.93     1792.44     22.95 o 
  -3   5   5        8.75        3.91      2.74 o 
  -2   5   5     2545.69     2863.46     39.87 o 
  -1   5   5    10107.73    10522.29    117.11 o 
   0   5   5     2765.88     3006.75     31.78 o 
   1   5   5     2675.45     2729.97     27.52 o 
   2   5   5      596.79      610.37      7.38 o 
   3   5   5      250.61      301.29      4.06 o 
   4   5   5     1097.80     1209.43     11.08 o 
   5   5   5      749.69      792.80     11.68 o 
   6   5   5      417.73      406.81     10.15 o 
   7   5   5     1260.85     1375.18     23.45 o 
   8   5   5       20.09       32.43      8.11 o 
   9   5   5       25.08       34.11     13.62 o 
  -8   6   5      158.28      164.49     17.59 o 
  -7   6   5        9.31        6.01      8.43 o 
  -6   6   5     1346.56     1280.78     20.53 o 
  -5   6   5      484.30      492.91     10.25 o 
  -4   6   5       15.48       10.49      5.54 o 
  -3   6   5       47.82       30.65      6.04 o 
  -2   6   5      110.48      166.41      7.98 o 
  -1   6   5     1674.21     1720.06     20.03 o 
   0   6   5     3135.58     3101.58     30.30 o 
   1   6   5     3952.29     4264.47     44.02 o 
   2   6   5     2629.18     2563.19     24.15 o 
   3   6   5      233.05      250.90      5.60 o 
   4   6   5     9040.80     9239.75     92.88 o 
   5   6   5      730.82      738.29     14.61 o 
   6   6   5      487.15      530.91     11.48 o 
   7   6   5        3.72        0.00      5.49 o 
   8   6   5       73.25       68.54     13.09 o 
   9   6   5       79.97       95.21     27.97 o 
  -7   7   5       14.98       19.82     13.34 o 
  -6   7   5        9.23        0.00     11.03 o 
  -5   7   5      479.74      460.24     22.66 o 
  -4   7   5        2.38        0.00      5.96 o 
  -3   7   5      709.88      661.29     13.07 o 
  -2   7   5     2582.20     2369.98     30.56 o 
  -1   7   5     8378.36     8126.17     82.50 o 
   0   7   5      211.69      267.37      5.36 o 
   1   7   5      470.02      473.45      7.77 o 
   2   7   5     5608.05     5593.30     47.31 o 
   3   7   5     3748.07     3852.19     39.78 o 
   4   7   5      318.74      358.92     10.56 o 
   5   7   5       18.79       15.76      6.09 o 
   6   7   5     1816.16     1769.95     29.05 o 
   7   7   5      344.96      363.39     15.03 o 
   8   7   5        9.14        0.00     10.10 o 
   9   7   5       21.41        6.69     11.93 o 
  -7   8   5       41.12       19.46     14.31 o 
  -6   8   5       90.06      108.87     15.42 o 
  -5   8   5       66.66       90.62     13.65 o 
  -4   8   5     2357.99     2333.72     32.13 o 
  -3   8   5      948.92      901.07     19.31 o 
  -2   8   5      737.82      737.93     13.53 o 
  -1   8   5      225.86      217.59      6.45 o 
   0   8   5     1430.45     1575.29     17.51 o 
   1   8   5     3492.21     3423.29     36.79 o 
   2   8   5     5111.72     5099.02     52.71 o 
   3   8   5     1397.68     1392.67     16.87 o 
   4   8   5      910.82      902.14     16.88 o 
   5   8   5      122.34       99.56     11.40 o 
   6   8   5     1116.30     1051.34     21.12 o 
   7   8   5      330.17      321.62     13.20 o 
   8   8   5       97.61       95.31     12.38 o 
   9   8   5      252.51      281.59     32.36 o 
  -7   9   5       16.52       24.68     16.29 o 
  -6   9   5      300.01      288.99     18.36 o 
  -5   9   5      568.85      564.26     26.00 o 
  -4   9   5       23.74       22.26      8.93 o 
  -3   9   5      106.02      124.08      8.01 o 
  -2   9   5      180.38      170.22      7.15 o 
  -1   9   5       57.98       48.82      4.38 o 
   0   9   5      120.25      116.15      4.21 o 
   1   9   5       37.41       37.46      4.18 o 
   2   9   5      738.79      701.37     13.10 o 
   3   9   5      859.41      863.53     13.78 o 
   4   9   5      116.46      129.05      6.65 o 
   5   9   5      271.94      251.39     10.26 o 
   6   9   5     3213.04     3083.47     45.13 o 
   7   9   5       91.30       91.27      9.93 o 
   8   9   5        1.92        0.00     10.44 o 
   9   9   5        2.70       25.91     25.19 o 
  -6  10   5      159.93      168.02     18.70 o 
  -5  10   5        8.05        9.91     13.26 o 
  -4  10   5      118.03      109.09     16.24 o 
  -3  10   5      148.77      138.47      8.93 o 
  -2  10   5       20.48       23.43      5.95 o 
  -1  10   5     2347.42     2374.82     27.87 o 
   0  10   5       41.31       29.31      5.79 o 
   1  10   5     3311.55     3346.79     34.14 o 
   2  10   5       24.65       36.97      9.79 o 
   3  10   5     1108.90     1100.75     22.47 o 
   4  10   5       86.66       94.99      8.32 o 
   5  10   5      787.28      787.35     15.34 o 
   6  10   5      156.29      146.55      9.60 o 
   7  10   5       20.74       12.18      8.53 o 
   8  10   5      172.43      183.98     19.12 o 
  -6  11   5       90.73       86.55     17.54 o 
  -5  11   5       58.05       83.68     15.78 o 
  -4  11   5      103.02       98.31     12.00 o 
  -3  11   5      286.26      238.50      9.67 o 
  -2  11   5     4118.33     4025.46     41.11 o 
  -1  11   5      163.82      188.19      7.05 o 
   0  11   5     1825.52     1892.60     25.69 o 
   1  11   5        4.57       19.95      9.24 o 
   2  11   5      457.64      494.26     15.71 o 
   3  11   5      125.24      120.77      9.65 o 
   4  11   5      167.32      157.80     10.93 o 
   5  11   5       95.07       96.85      8.93 o 
   6  11   5        3.84       11.71      7.99 o 
   7  11   5       35.22       22.48     10.70 o 
   8  11   5       10.39       14.07     25.28 o 
  -5  12   5       86.44       77.26     23.04 o 
  -4  12   5       49.68       71.71     12.05 o 
  -3  12   5      594.99      657.47     19.89 o 
  -2  12   5        1.15        0.00      6.42 o 
  -1  12   5      198.36      195.10      7.79 o 
   0  12   5      651.35      651.73     14.32 o 
   1  12   5      469.41      491.37     20.91 o 
   2  12   5       54.98       54.80     26.31 o 
   3  12   5       41.59       40.02     11.98 o 
   4  12   5      348.30      372.22     30.35 o 
   5  12   5       93.41       97.98     15.47 o 
   6  12   5      167.23      153.73     11.97 o 
   7  12   5        0.38        0.00     11.03 o 
   8  12   5       35.94       13.90     26.72 o 
  -4  13   5      241.37      256.83     15.94 o 
  -3  13   5       61.49       57.04     12.43 o 
  -2  13   5        1.83        0.00      7.27 o 
  -1  13   5      285.13      301.25      9.57 o 
   0  13   5        3.69        7.09      9.46 o 
   1  13   5     2117.56     2253.06    149.22 o 
   2  13   5      138.15      136.92     14.63 o 
   3  13   5      279.28      263.78     17.68 o 
   4  13   5        1.72        0.00     12.15 o 
   5  13   5     1090.13     1099.28     51.37 o 
   6  13   5        8.12        0.00     24.29 o 
   7  13   5       67.28       83.21     32.63 o 
   8  13   5        0.48        0.00     27.34 o 
  -3  14   5       43.70       43.51     17.78 o 
  -2  14   5      224.90      213.08     15.49 o 
  -1  14   5       39.66       19.67     10.47 o 
   0  14   5     1530.27     1611.58     39.84 o 
   1  14   5     1119.49     1152.50     32.51 o 
   2  14   5       40.44       48.20     27.52 o 
   3  14   5       63.05       70.33     18.29 o 
   4  14   5      472.24      456.49     33.98 o 
   5  14   5        9.95        0.00     21.78 o 
   6  14   5        1.04        0.00     22.86 o 
   7  14   5       18.27        7.06     13.90 o 
  -2  15   5       11.75       21.52     21.96 o 
  -1  15   5      225.78      285.19     20.68 o 
   0  15   5        5.48        0.00     14.86 o 
   1  15   5        5.30        0.00     14.47 o 
   2  15   5      154.97      169.61     17.88 o 
   3  15   5      511.19      478.37     35.77 o 
   4  15   5      339.79      345.69     35.59 o 
   5  15   5      147.23      174.37     29.41 o 
   6  15   5       36.50       28.51     26.45 o 
  -1  16   5        0.22       10.76     24.29 o 
   0  16   5        0.18        8.69     15.78 o 
   1  16   5       22.55       10.24     15.90 o 
   2  16   5       64.01       92.34     29.94 o 
   3  16   5      518.23      504.28     40.43 o 
   4  16   5      210.90      236.14     32.81 o 
   5  16   5        3.37        0.00     24.74 o 
   1  17   5       65.82      118.96     30.57 o 
   2  17   5      234.78      230.94     33.08 o 
   3  17   5       29.53       15.42     29.94 o 
  -5 -13   6       38.68        0.00     29.32 o 
  -4 -13   6       10.85       10.85     28.06 o 
  -3 -13   6      273.81      386.75     39.80 o 
  -2 -13   6      480.65      586.13     43.12 o 
  -1 -13   6       32.00       24.21     21.52 o 
   0 -13   6       85.46       80.77     24.38 o 
  -6 -12   6       31.14       61.41     29.67 o 
  -5 -12   6       55.80       17.66     27.52 o 
  -4 -12   6      342.49      407.82     39.54 o 
  -3 -12   6      191.51      224.93     33.71 o 
  -2 -12   6      623.86      700.16     47.78 o 
  -1 -12   6       42.93       43.21     19.81 o 
   0 -12   6     1258.99     1204.17     46.80 o 
   1 -12   6      119.10       76.56     15.83 o 
   2 -12   6       35.34       41.19     17.92 o 
  -7 -11   6       70.47       49.04     29.76 o 
  -6 -11   6       70.75       79.43     28.60 o 
  -5 -11   6      174.33      245.64     34.60 o 
  -4 -11   6        3.90       26.63     23.49 o 
  -3 -11   6      332.90      284.55     32.81 o 
  -2 -11   6       78.30       96.44     14.91 o 
  -1 -11   6      911.28      934.32     52.49 o 
   0 -11   6        4.37        0.00     13.94 o 
   1 -11   6      103.93      111.88     20.44 o 
   2 -11   6       69.67       88.07     26.67 o 
   3 -11   6        1.79        0.00     16.16 o 
  -7 -10   6        9.39       20.89     29.76 o 
  -6 -10   6       12.72       13.87     10.82 o 
  -5 -10   6      123.81      107.76     26.72 o 
  -4 -10   6      411.71      414.45     33.53 o 
  -3 -10   6       18.33        9.22     12.49 o 
  -2 -10   6       65.51       49.71     16.09 o 
  -1 -10   6        6.87        0.00      9.62 o 
   0 -10   6      732.18      789.46     25.45 o 
   1 -10   6       53.67       43.45     13.14 o 
   2 -10   6        0.37       17.39     16.59 o 
   3 -10   6     1182.59     1191.87     88.13 o 
   4 -10   6      195.32      212.39     15.31 o 
  -8  -9   6       27.90       26.00     30.93 o 
  -7  -9   6        3.00        3.07     13.54 o 
  -6  -9   6       32.72       39.47     10.88 o 
  -5  -9   6        3.27       10.06     16.54 o 
  -4  -9   6     1451.20     1412.04     46.84 o 
  -3  -9   6      740.35      719.51     24.89 o 
  -2  -9   6      171.95      165.79     12.14 o 
  -1  -9   6        1.71        8.42     10.94 o 
   0  -9   6     1044.11     1101.42     28.79 o 
   1  -9   6      302.63      271.22     15.53 o 
   2  -9   6     2010.77     1953.56     50.92 o 
   3  -9   6      250.49      257.41     14.07 o 
   4  -9   6        2.67        0.00     11.35 o 
   5  -9   6      187.47      186.09     15.29 o 
  -8  -8   6        3.24        2.96     26.00 o 
  -7  -8   6        4.29        9.44     11.70 o 
  -6  -8   6        0.48        2.30      9.70 o 
  -5  -8   6     1119.02     1066.81     39.09 o 
  -4  -8   6      984.64     1002.07     19.39 o 
  -3  -8   6        3.44        0.34     10.25 o 
  -2  -8   6      506.23      439.22     20.67 o 
  -1  -8   6     1745.64     1753.55     30.68 o 
   0  -8   6      161.54      121.20     25.63 o 
   1  -8   6       28.71       27.81     13.63 o 
   2  -8   6        2.64        4.87      8.35 o 
   3  -8   6        8.06        0.00      8.20 o 
   4  -8   6       92.78       71.38     12.02 o 
   5  -8   6        1.84        7.28     12.31 o 
  -8  -7   6       55.57       20.98     27.70 o 
  -7  -7   6       62.38       74.27     11.48 o 
  -6  -7   6      563.78      613.24     25.86 o 
  -5  -7   6      135.09      128.49      8.78 o 
  -4  -7   6       19.39       12.60      9.07 o 
  -3  -7   6     1057.01     1099.63     17.28 o 
  -2  -7   6     3563.57     3458.08     45.00 o 
  -1  -7   6     1379.00     1312.91     21.56 o 
   0  -7   6     1568.41     1465.40     33.39 o 
   1  -7   6      151.02      133.20     12.82 o 
   2  -7   6      754.06      719.77     22.90 o 
   3  -7   6       87.42       81.16      8.63 o 
   4  -7   6      350.88      339.46     14.02 o 
   5  -7   6      119.77      111.71     12.11 o 
   6  -7   6      146.52      166.99     14.19 o 
  -9  -6   6      146.22      135.82     32.63 o 
  -8  -6   6        6.14        0.00     24.83 o 
  -7  -6   6       71.01       60.22     23.85 o 
  -6  -6   6      117.11       99.62      9.03 o 
  -5  -6   6       56.97       49.16      7.26 o 
  -4  -6   6      321.63      359.85     12.63 o 
  -3  -6   6      841.08      793.19     14.47 o 
  -2  -6   6     2807.96     2748.84     30.79 o 
  -1  -6   6     5961.14     6000.64     72.00 o 
   0  -6   6      173.79      156.48     10.17 o 
   1  -6   6      247.76      226.46      7.64 o 
   2  -6   6     4546.32     4417.82     94.41 o 
   3  -6   6     1410.47     1381.53     25.91 o 
   4  -6   6      925.35      854.03     21.01 o 
   5  -6   6       34.39       42.50     10.55 o 
   6  -6   6        9.98       21.88     12.27 o 
  -9  -5   6       24.84        4.03     26.72 o 
  -8  -5   6        8.59        3.24     11.26 o 
  -7  -5   6       20.19       22.44      8.29 o 
  -6  -5   6        3.11       17.68      7.12 o 
  -5  -5   6        3.55        0.00      6.21 o 
  -4  -5   6      164.43      155.03      6.35 o 
  -3  -5   6     3278.02     3127.07     34.48 o 
  -2  -5   6     3846.58     3785.97     40.41 o 
  -1  -5   6      696.54      704.54     13.81 o 
   0  -5   6       17.50       13.84      5.51 o 
   1  -5   6     4746.16     4917.37     52.70 o 
   2  -5   6      233.33      239.20     13.20 o 
   3  -5   6        4.53       13.22      7.11 o 
   4  -5   6      572.18      556.93     14.68 o 
   5  -5   6      269.69      251.10     11.64 o 
   6  -5   6       66.10       59.10     12.14 o 
   7  -5   6      134.74      150.76     14.99 o 
  -9  -4   6      145.82      119.77     26.54 o 
  -8  -4   6      107.83       86.32     12.53 o 
  -7  -4   6       48.25       35.11     11.46 o 
  -6  -4   6      585.96      625.73     15.33 o 
  -5  -4   6      419.42      426.20     19.69 o 
  -4  -4   6      316.26      314.75      8.25 o 
  -3  -4   6     1776.74     1772.83     21.41 o 
  -2  -4   6     1576.49     1573.91     19.15 o 
  -1  -4   6      476.78      544.96      9.10 o 
   0  -4   6     2211.07     2183.10     33.66 o 
   1  -4   6      301.78      272.79      7.73 o 
   2  -4   6     3412.66     3392.88     50.69 o 
   3  -4   6      623.33      610.52     18.57 o 
   4  -4   6      195.45      206.38      9.59 o 
   5  -4   6       48.72       46.65      8.73 o 
   6  -4   6      850.75      879.03     17.40 o 
   7  -4   6        7.37       10.26      9.89 o 
  -8  -3   6       51.25       64.72      9.86 o 
  -7  -3   6      501.14      533.28     12.45 o 
  -6  -3   6      753.49      679.82     13.71 o 
  -5  -3   6       49.89       51.27      4.26 o 
  -4  -3   6      163.98      155.36      4.88 o 
  -3  -3   6       13.90        7.21      2.33 o 
  -2  -3   6      140.93      127.32      4.75 o 
  -1  -3   6     1666.16     1545.62     18.80 o 
   0  -3   6        1.12        0.00      2.46 o 
   1  -3   6     6278.01     6397.83     58.55 o 
   2  -3   6      175.39      187.69      5.99 o 
   3  -3   6     1212.53     1244.96     19.94 o 
   4  -3   6     4714.85     4822.71     49.34 o 
   5  -3   6     2662.19     2640.36     40.86 o 
   6  -3   6        2.66        0.00      6.50 o 
   7  -3   6       24.68        0.00      9.21 o 
   8  -3   6      161.05      148.37     14.79 o 
  -9  -2   6        0.13       17.84     15.15 o 
  -8  -2   6      248.18      253.26     14.60 o 
  -7  -2   6      213.68      212.29      9.42 o 
  -6  -2   6      925.81      917.97     13.81 o 
  -5  -2   6      311.96      312.21      7.33 o 
  -4  -2   6      260.43      334.59      6.88 o 
  -3  -2   6     1885.03     1775.02     18.29 o 
  -2  -2   6     4623.43     4472.68     38.54 o 
  -1  -2   6       69.57       60.38      3.28 o 
   0  -2   6       75.41      116.16      4.16 o 
   1  -2   6     1295.34     1384.86     14.13 o 
   2  -2   6     5671.40     6145.30     60.39 o 
   3  -2   6      787.25      714.37     19.58 o 
   4  -2   6      475.50      440.89      9.38 o 
   5  -2   6        8.44       13.93      6.32 o 
   6  -2   6     1059.31     1017.86     16.57 o 
   7  -2   6       77.78       84.90      8.55 o 
   8  -2   6       75.64       89.66     17.01 o 
  -9  -1   6       18.36       10.13     18.29 o 
  -8  -1   6       42.37        9.86      9.35 o 
  -7  -1   6      382.62      380.10      9.70 o 
  -6  -1   6      107.31      110.04      5.96 o 
  -5  -1   6      491.44      461.36     10.08 o 
  -4  -1   6     6506.18     6615.39     55.38 o 
  -3  -1   6     7245.62     7303.43     65.27 o 
  -2  -1   6     1823.24     2089.82     21.51 o 
  -1  -1   6      534.86      552.28      6.89 o 
   0  -1   6     2510.65     2506.16     22.30 o 
   1  -1   6       34.67       29.40      3.25 o 
   2  -1   6     1864.96     2051.14     20.81 o 
   3  -1   6     1117.92     1136.32     16.23 o 
   4  -1   6       40.66       54.87      6.73 o 
   5  -1   6       17.71       14.57      5.29 o 
   6  -1   6      418.23      427.75     11.70 o 
   7  -1   6        7.98        7.33      7.04 o 
   8  -1   6      951.21      975.09     24.10 o 
  -9   0   6        0.76        0.00     20.44 o 
  -8   0   6        4.34       12.05     11.70 o 
  -7   0   6      164.30      189.55      9.35 o 
  -6   0   6      939.70      922.34     24.54 o 
  -5   0   6     1872.85     1867.16     28.32 o 
  -4   0   6     1798.19     1689.80     16.50 o 
  -3   0   6      403.37      456.80      6.50 o 
  -2   0   6     4572.36     4831.63     43.70 o 
  -1   0   6     4584.83     4674.61     42.15 o 
   0   0   6     5036.28     5276.44     49.14 o 
   1   0   6    10258.38    10813.41     87.68 o 
   2   0   6       68.95       56.01      2.32 o 
   3   0   6     2539.68     2699.83     28.44 o 
   4   0   6      488.61      494.25      9.52 o 
   5   0   6     2547.80     2529.79     28.41 o 
   6   0   6       28.08       22.97      5.88 o 
   7   0   6      391.64      435.00     11.57 o 
   8   0   6      177.48      155.74     12.08 o 
  -9   1   6       37.77       11.21     18.83 o 
  -8   1   6       70.92       65.92      8.58 o 
  -7   1   6      107.25      114.76      7.44 o 
  -6   1   6       24.06       14.11      5.42 o 
  -5   1   6       30.90       30.80      3.76 o 
  -4   1   6       39.71       42.26      4.06 o 
  -3   1   6      409.20      414.67      6.06 o 
  -2   1   6     1566.24     1700.62     15.66 o 
  -1   1   6     2408.67     2427.44     21.53 o 
   0   1   6    24476.59    24144.44    196.51 o 
   1   1   6       25.22       39.41      4.12 o 
   2   1   6     1578.08     1566.69     18.02 o 
   3   1   6     7490.04     7879.53     74.77 o 
   4   1   6     5622.92     5679.22     50.20 o 
   5   1   6       86.37      102.27      5.63 o 
   6   1   6      315.12      281.39      8.60 o 
   7   1   6      106.89      116.65      7.50 o 
   8   1   6       51.34       41.52     12.47 o 
   9   1   6        3.24        0.00     25.91 o 
  -9   2   6       17.78        4.07     15.38 o 
  -8   2   6       46.20       47.61     11.68 o 
  -7   2   6        4.73        3.93      6.30 o 
  -6   2   6        6.72        6.98      6.26 o 
  -5   2   6      348.66      341.15      9.75 o 
  -4   2   6       70.60       69.27      3.64 o 
  -3   2   6     5493.27     5534.47     49.11 o 
  -2   2   6     1076.43     1214.34     13.14 o 
  -1   2   6     2853.21     2732.18     22.28 o 
   0   2   6     1090.64     1083.73      9.87 o 
   1   2   6      108.28      126.01      3.53 o 
   2   2   6     5183.49     5145.35     49.42 o 
   3   2   6       80.28       60.79      8.46 o 
   4   2   6      527.32      498.03      6.98 o 
   5   2   6     1098.03     1160.96     13.54 o 
   6   2   6      116.88      126.81      9.89 o 
   7   2   6        0.30        3.78      7.78 o 
   8   2   6      740.13      715.75     23.91 o 
   9   2   6      149.47      158.41     30.84 o 
  -8   3   6       90.66       92.51     17.53 o 
  -7   3   6       37.67       30.34      7.97 o 
  -6   3   6      329.13      335.43     12.91 o 
  -5   3   6       11.80       11.56      4.55 o 
  -4   3   6     4513.01     4455.56     45.56 o 
  -3   3   6       61.23       59.59      4.48 o 
  -2   3   6     2558.07     2598.98     24.04 o 
  -1   3   6     1584.30     1611.47     14.51 o 
   0   3   6     2106.47     2163.61     20.16 o 
   1   3   6        5.31        0.00      1.95 o 
   2   3   6       31.88       38.23      3.31 o 
   3   3   6     9005.51     9323.55     87.04 o 
   4   3   6     1161.53     1123.88     11.71 o 
   5   3   6      380.39      409.03      7.44 o 
   6   3   6      317.78      299.14      8.71 o 
   7   3   6      970.19      949.05     28.91 o 
   8   3   6       64.09       79.72     13.21 o 
   9   3   6       70.46       84.72     29.14 o 
  -8   4   6       59.92       77.76     14.84 o 
  -7   4   6        0.83        2.17      7.28 o 
  -6   4   6      565.76      574.71     11.95 o 
  -5   4   6      408.11      410.77     12.16 o 
  -4   4   6      119.24      123.85      5.28 o 
  -3   4   6     1701.77     1742.28     20.20 o 
  -2   4   6      713.46      754.78     10.20 o 
  -1   4   6       42.76       68.28      2.45 o 
   0   4   6     5413.72     5704.04     61.32 o 
   1   4   6      941.85      989.36     11.14 o 
   2   4   6     8426.72     8421.43     80.96 o 
   3   4   6     2422.77     2394.40     24.70 o 
   4   4   6     4258.96     4219.08     35.29 o 
   5   4   6     1052.60     1062.55     11.64 o 
   6   4   6     2357.13     2445.61     34.81 o 
   7   4   6        8.54       16.21     10.22 o 
   8   4   6       69.64       78.65     13.85 o 
   9   4   6       68.21       88.48     28.78 o 
  -8   5   6        0.81        0.00     13.74 o 
  -7   5   6       14.41       20.96      8.63 o 
  -6   5   6       19.76       25.85      6.80 o 
  -5   5   6     1094.11     1111.57     15.90 o 
  -4   5   6      319.01      338.79      7.83 o 
  -3   5   6        4.78        1.17      3.13 o 
  -2   5   6      416.71      409.81      9.12 o 
  -1   5   6    18556.36    19244.11    200.61 o 
   0   5   6     2127.16     2166.88     22.72 o 
   1   5   6      778.15      718.99     10.19 o 
   2   5   6     1159.99     1297.72     12.92 o 
   3   5   6     4024.12     3887.06     35.07 o 
   4   5   6      553.08      570.89      7.95 o 
   5   5   6      152.27      150.58      5.60 o 
   6   5   6      157.97      158.50      8.02 o 
   7   5   6      446.18      457.30     22.71 o 
   8   5   6        1.49        7.07     16.00 o 
   9   5   6       37.54       41.45     14.27 o 
  -8   6   6       48.32       43.30     22.14 o 
  -7   6   6        6.17        0.00      8.43 o 
  -6   6   6      844.89      823.12     16.17 o 
  -5   6   6       91.90      111.54      6.41 o 
  -4   6   6      447.96      454.32      9.24 o 
  -3   6   6      251.19      221.09      5.80 o 
  -2   6   6     6507.95     6419.10     73.94 o 
  -1   6   6     1710.83     1837.09     23.51 o 
   0   6   6       80.51      118.78      4.95 o 
   1   6   6     3516.29     3599.27     33.48 o 
   2   6   6      860.08      811.83     10.30 o 
   3   6   6      150.46      129.73      3.99 o 
   4   6   6     2592.73     2668.71     28.24 o 
   5   6   6      166.03      165.77      7.01 o 
   6   6   6      525.84      570.44     23.08 o 
   7   6   6      693.94      697.76     19.75 o 
   8   6   6       38.59       52.67     11.35 o 
   9   6   6      288.28      341.12     35.14 o 
  -7   7   6      114.01      123.56     12.09 o 
  -6   7   6        2.84        0.00     15.60 o 
  -5   7   6      474.67      489.06     13.99 o 
  -4   7   6      922.09      905.07     17.01 o 
  -3   7   6     1241.42     1301.54     23.51 o 
  -2   7   6        7.57       13.97      4.99 o 
  -1   7   6     1275.66     1328.80     16.79 o 
   0   7   6      454.63      542.66     10.15 o 
   1   7   6       33.05       37.96      3.22 o 
   2   7   6     1666.56     1520.36     16.49 o 
   3   7   6     2270.82     2151.84     24.03 o 
   4   7   6       82.52       96.63      7.69 o 
   5   7   6      127.24      122.94      7.59 o 
   6   7   6     1468.59     1451.20     25.52 o 
   7   7   6        1.33        0.23      8.89 o 
   8   7   6      294.11      312.75     35.46 o 
   9   7   6       69.00       57.97     28.64 o 
  -7   8   6       22.91       22.90     15.79 o 
  -6   8   6        2.69       18.38     17.97 o 
  -5   8   6        2.08        5.89      9.30 o 
  -4   8   6      255.80      253.15      9.86 o 
  -3   8   6      113.73      124.70      9.07 o 
  -2   8   6      291.48      305.71     11.42 o 
  -1   8   6       26.16       23.68      3.83 o 
   0   8   6      986.09     1049.02     12.70 o 
   1   8   6    13227.33    13452.48    134.01 o 
   2   8   6     2564.76     2572.61     24.98 o 
   3   8   6     1931.48     1968.98     22.80 o 
   4   8   6       39.35       44.51      8.93 o 
   5   8   6     2138.38     2119.09     32.52 o 
   6   8   6      665.31      673.13     16.61 o 
   7   8   6        7.98        9.73      8.24 o 
   8   8   6       55.21       59.49     14.12 o 
   9   8   6       20.97       16.23     26.18 o 
  -7   9   6        4.29        7.48     16.43 o 
  -6   9   6      287.57      261.51     18.26 o 
  -5   9   6       36.74       42.92     12.82 o 
  -4   9   6      737.83      690.70     16.00 o 
  -3   9   6      190.01      212.03     11.24 o 
  -2   9   6     3641.26     3671.70     52.44 o 
  -1   9   6     1260.71     1278.74     19.83 o 
   0   9   6     1377.68     1290.27     15.38 o 
   1   9   6      577.99      566.33      9.87 o 
   2   9   6      375.25      389.23     11.01 o 
   3   9   6     1494.83     1598.61     21.95 o 
   4   9   6     1034.70     1025.12     23.96 o 
   5   9   6      243.72      235.51     13.48 o 
   6   9   6     1956.14     1936.33     36.11 o 
   7   9   6        4.83       17.02      8.88 o 
   8   9   6        6.81       20.08     11.29 o 
   9   9   6       29.44       34.43     23.67 o 
  -6  10   6      100.41      125.32     16.42 o 
  -5  10   6      126.77      137.04     15.75 o 
  -4  10   6       90.97       62.08     10.90 o 
  -3  10   6     1011.64     1046.18     34.39 o 
  -2  10   6      205.87      214.36     17.92 o 
  -1  10   6       37.08       38.83      6.75 o 
   0  10   6      286.29      331.07     10.01 o 
   1  10   6        6.91        7.38      6.41 o 
   2  10   6       69.29       58.21      5.81 o 
   3  10   6       38.39       32.37      7.69 o 
   4  10   6      398.92      385.52     10.18 o 
   5  10   6     1123.62     1084.93     20.73 o 
   6  10   6      322.29      316.98     12.96 o 
   7  10   6        3.05        0.00     11.09 o 
   8  10   6     1013.85      934.60     46.98 o 
   9  10   6        4.44       17.57     25.64 o 
  -6  11   6       27.37        1.15     16.10 o 
  -5  11   6      106.16      129.87     40.84 o 
  -4  11   6      140.65      152.74     15.66 o 
  -3  11   6       28.58       28.23      9.97 o 
  -2  11   6     1691.47     1621.59     28.60 o 
  -1  11   6      232.23      294.58     11.60 o 
   0  11   6       54.08       61.42      6.67 o 
   1  11   6     1065.49     1036.27     21.98 o 
   2  11   6     3898.77     3846.89    162.13 o 
   3  11   6     1614.48     1542.86     36.37 o 
   4  11   6      938.11      822.45     21.24 o 
   5  11   6      190.29      206.87      9.55 o 
   6  11   6       33.00       32.69     11.36 o 
   7  11   6      411.09      404.28     15.06 o 
   8  11   6      365.46      343.34     22.65 o 
  -5  12   6        0.12       14.35     16.07 o 
  -4  12   6      177.81      160.57     17.42 o 
  -3  12   6      167.95      202.95     11.89 o 
  -2  12   6        0.92        0.00      6.91 o 
  -1  12   6       40.45       51.61      8.18 o 
   0  12   6     2721.67     2682.12     52.99 o 
   1  12   6     2050.77     2135.92     44.85 o 
   2  12   6       15.29       13.59     11.38 o 
   3  12   6       97.54       96.67     13.40 o 
   4  12   6     1191.73     1192.90     32.49 o 
   5  12   6       74.06       65.63     14.37 o 
   6  12   6       18.28       17.04      8.63 o 
   7  12   6        0.02       10.13     11.10 o 
   8  12   6      507.83      455.33     36.94 o 
  -4  13   6      260.66      303.48     19.80 o 
  -3  13   6      132.49      110.11     23.76 o 
  -2  13   6        6.66        3.52      8.06 o 
  -1  13   6      976.90     1036.90     18.27 o 
   0  13   6      278.71      283.02     13.14 o 
   1  13   6        0.28        0.00     12.60 o 
   2  13   6       58.30       55.53     24.43 o 
   3  13   6      321.36      327.36     18.41 o 
   4  13   6      112.30      106.29     15.55 o 
   5  13   6      448.54      441.81     21.75 o 
   6  13   6      127.85      128.21     11.98 o 
   7  13   6      156.20      160.19     14.43 o 
   8  13   6        9.74        0.00     27.61 o 
  -3  14   6        0.42        0.00     15.53 o 
  -2  14   6       11.88       10.47     13.60 o 
  -1  14   6      167.75      159.26     16.77 o 
   0  14   6      565.63      562.66     25.44 o 
   1  14   6      340.10      370.63     19.66 o 
   2  14   6      378.69      384.19     30.08 o 
   3  14   6        6.14        0.00     13.44 o 
   4  14   6      979.08      929.61     30.61 o 
   5  14   6        0.50        0.00     22.14 o 
   6  14   6      119.93      149.09     28.69 o 
   7  14   6      117.80      158.95     33.08 o 
  -2  15   6       13.88       71.09     22.86 o 
  -1  15   6       45.61       43.45     16.76 o 
   0  15   6      169.24      151.18     23.62 o 
   1  15   6       12.27        0.00     15.28 o 
   2  15   6      408.51      415.66     51.41 o 
   3  15   6      775.28      746.06     29.19 o 
   4  15   6      136.13      135.28     27.25 o 
   5  15   6       40.94        0.00     24.65 o 
   6  15   6      186.54      203.32     32.09 o 
  -1  16   6      177.28      161.14     21.83 o 
   0  16   6      204.10      241.70     24.92 o 
   1  16   6      231.95      219.10     27.16 o 
   2  16   6        1.14        0.00     15.51 o 
   3  16   6       43.75       25.46     25.73 o 
   4  16   6       62.51       34.16     25.37 o 
   5  16   6       26.95       21.70     27.34 o 
   1  17   6       18.48       10.58     17.29 o 
   2  17   6       37.13       30.12     26.00 o 
   3  17   6      201.24      152.40     31.02 o 
   4  17   6      171.45      187.19     34.96 o 
  -3 -13   7       19.44       14.52     28.06 o 
  -2 -13   7      320.75      338.34     38.01 o 
  -1 -13   7      427.99      464.74     32.63 o 
  -5 -12   7        3.54       13.90     31.56 o 
  -4 -12   7      162.36      160.65     31.29 o 
  -3 -12   7      135.86      156.53     30.30 o 
  -2 -12   7        3.38        5.99     23.94 o 
  -1 -12   7       73.67       95.84     22.41 o 
   0 -12   7      726.73      680.35     38.55 o 
   1 -12   7       70.69       82.66     24.65 o 
  -6 -11   7        8.39        0.00     29.76 o 
  -5 -11   7       66.43       67.06     29.05 o 
  -4 -11   7        1.22       14.43     25.10 o 
  -3 -11   7       53.71       10.04     25.82 o 
  -2 -11   7      760.36      671.60     27.12 o 
  -1 -11   7     1116.73     1124.83    112.20 o 
   0 -11   7      134.96      121.70     15.82 o 
   1 -11   7        0.65        0.00     17.93 o 
   2 -11   7      381.36      407.53     22.38 o 
  -7 -10   7       13.49        0.00     28.15 o 
  -6 -10   7        1.83       12.78     11.56 o 
  -5 -10   7     1428.70     1484.41     64.46 o 
  -4 -10   7      319.01      391.95     34.34 o 
  -3 -10   7       29.19       24.69     13.65 o 
  -2 -10   7        1.05        0.00     14.48 o 
  -1 -10   7      126.24      124.48     11.80 o 
   0 -10   7        8.86       14.41     15.24 o 
   1 -10   7      576.14      522.26     39.76 o 
   2 -10   7      149.83      146.13     23.58 o 
   3 -10   7       55.25       71.04     17.74 o 
  -7  -9   7       60.76       84.63     28.06 o 
  -6  -9   7      369.02      392.84     18.19 o 
  -5  -9   7      352.99      380.65     16.66 o 
  -4  -9   7        4.22        0.00     12.87 o 
  -3  -9   7      599.54      561.43     23.26 o 
  -2  -9   7       98.05      109.68     10.81 o 
  -1  -9   7       79.46       86.83     10.20 o 
   0  -9   7     1763.95     1628.89     36.79 o 
   1  -9   7       38.45       69.20     12.42 o 
   2  -9   7      419.66      386.39     27.79 o 
   3  -9   7       58.49       55.96     15.96 o 
   4  -9   7       37.14       32.52     13.21 o 
  -8  -8   7        4.63        6.37     29.67 o 
  -7  -8   7      154.51      144.69     31.20 o 
  -6  -8   7       17.29        9.47      9.94 o 
  -5  -8   7      452.56      422.30     31.73 o 
  -4  -8   7       53.84       58.37      7.97 o 
  -3  -8   7        0.68        9.12     10.55 o 
  -2  -8   7       62.24       48.07      9.50 o 
  -1  -8   7     2844.72     2849.00     44.79 o 
   0  -8   7      106.73      105.30     10.09 o 
   1  -8   7      469.56      435.60     19.06 o 
   2  -8   7     1791.38     1572.11     36.71 o 
   3  -8   7      368.96      402.04     22.68 o 
   4  -8   7        5.99        0.00     10.77 o 
   5  -8   7       41.07       44.95     17.17 o 
  -8  -7   7        2.42       30.48     25.91 o 
  -7  -7   7       41.36       13.67     17.89 o 
  -6  -7   7      160.52      125.88     12.27 o 
  -5  -7   7        0.84        2.73      7.27 o 
  -4  -7   7      422.82      425.62     23.43 o 
  -3  -7   7     3001.98     3001.42     37.43 o 
  -2  -7   7     3443.65     3460.39     66.92 o 
  -1  -7   7      115.55      104.14      9.41 o 
   0  -7   7       14.79        1.93      7.21 o 
   1  -7   7     2365.39     2304.35     45.97 o 
   2  -7   7      679.77      698.00     18.14 o 
   3  -7   7        6.97        0.00     11.01 o 
   4  -7   7       32.40       32.75     10.67 o 
   5  -7   7        1.23       22.48     12.39 o 
   6  -7   7       33.78       41.04     14.23 o 
  -8  -6   7       30.35       21.52     27.25 o 
  -7  -6   7      243.65      243.72     14.54 o 
  -6  -6   7       42.98       51.09      8.57 o 
  -5  -6   7     1236.05     1289.60     46.11 o 
  -4  -6   7     1078.23     1064.00     29.53 o 
  -3  -6   7      483.29      531.63     10.90 o 
  -2  -6   7       49.91       44.68      4.98 o 
  -1  -6   7      703.80      664.14     16.06 o 
   0  -6   7     2170.54     2114.81     35.03 o 
   1  -6   7      568.48      559.22     18.85 o 
   2  -6   7     2658.53     2500.68     38.98 o 
   3  -6   7     1926.32     1923.01     33.29 o 
   4  -6   7      216.00      200.81     16.54 o 
   5  -6   7        9.80       19.17     10.68 o 
   6  -6   7      200.40      199.49     15.64 o 
  -8  -5   7      140.05      123.71     14.70 o 
  -7  -5   7      678.21      688.65     30.59 o 
  -6  -5   7      647.44      640.03     28.36 o 
  -5  -5   7       38.41       30.63      8.23 o 
  -4  -5   7       15.03        6.54      7.38 o 
  -3  -5   7      103.46      105.75      5.76 o 
  -2  -5   7      429.68      415.11      9.18 o 
  -1  -5   7       31.87       33.48      5.04 o 
   0  -5   7        6.33       10.14      4.75 o 
   1  -5   7     4582.69     4581.03     49.96 o 
   2  -5   7      895.14      855.25     33.87 o 
   3  -5   7       43.15       28.34      9.04 o 
   4  -5   7      959.45      898.87     24.95 o 
   5  -5   7     1092.08     1086.22     24.11 o 
   6  -5   7       10.10        5.36     10.95 o 
   7  -5   7       10.17        3.22     12.84 o 
  -9  -4   7        0.45        9.77     27.52 o 
  -8  -4   7       30.29       29.27     28.37 o 
  -7  -4   7       57.17       73.43      9.52 o 
  -6  -4   7       13.77       11.92      7.59 o 
  -5  -4   7      738.99      705.69     13.93 o 
  -4  -4   7      103.31      109.12      5.82 o 
  -3  -4   7       32.19       46.27      4.79 o 
  -2  -4   7     4450.95     4244.52     45.55 o 
  -1  -4   7      106.66      110.56      4.88 o 
   0  -4   7     6603.40     6347.84     63.69 o 
   1  -4   7        0.12        0.00      2.94 o 
   2  -4   7      285.53      246.05     10.03 o 
   3  -4   7     1428.63     1361.42     25.97 o 
   4  -4   7      169.73      159.40      9.48 o 
   5  -4   7       13.63        7.28      8.42 o 
   6  -4   7      132.30      137.32      9.15 o 
   7  -4   7       70.62       69.86      9.48 o 
  -9  -3   7        6.05        0.00     24.92 o 
  -8  -3   7       15.91       20.89      9.66 o 
  -7  -3   7      473.09      450.25     19.19 o 
  -6  -3   7      316.14      280.58     10.04 o 
  -5  -3   7      117.77      129.01      8.21 o 
  -4  -3   7       37.23       37.11      4.60 o 
  -3  -3   7     7996.99     8232.33     83.05 o 
  -2  -3   7      133.93      174.74      6.78 o 
  -1  -3   7       35.36       23.88      3.70 o 
   0  -3   7       62.58       36.70      4.25 o 
   1  -3   7     1513.34     1448.18     16.25 o 
   2  -3   7       88.75       93.55      5.93 o 
   3  -3   7      156.05      167.94      6.63 o 
   4  -3   7      457.49      485.21     12.05 o 
   5  -3   7      428.15      423.84     10.81 o 
   6  -3   7      306.00      264.46      9.94 o 
   7  -3   7        0.15        1.55      8.66 o 
  -9  -2   7       37.71       19.99     20.98 o 
  -8  -2   7      954.06      980.26     21.90 o 
  -7  -2   7      197.76      204.30      8.85 o 
  -6  -2   7     1098.59     1110.13     19.55 o 
  -5  -2   7     1317.68     1325.09     15.87 o 
  -4  -2   7     1857.29     1783.01     21.90 o 
  -3  -2   7       13.59       26.16      3.27 o 
  -2  -2   7       66.62       66.22      9.76 o 
  -1  -2   7     1292.34     1248.94     14.62 o 
   0  -2   7       86.36       71.91      3.70 o 
   1  -2   7     3237.45     3223.99     31.31 o 
   2  -2   7     2112.34     2157.12     23.96 o 
   3  -2   7     1358.97     1270.43     19.59 o 
   4  -2   7      290.52      326.24      9.88 o 
   5  -2   7     1084.47     1015.09     15.76 o 
   6  -2   7        2.22        8.82      6.90 o 
   7  -2   7      430.04      461.62     14.01 o 
   8  -2   7       35.19       75.66     12.32 o 
  -9  -1   7       68.96       52.00     22.50 o 
  -8  -1   7        3.64        2.25      9.31 o 
  -7  -1   7       58.88       69.92      6.44 o 
  -6  -1   7      310.60      317.15      8.13 o 
  -5  -1   7        4.17        1.02      4.32 o 
  -4  -1   7      307.52      336.76      6.46 o 
  -3  -1   7     1809.05     1823.25     18.97 o 
  -2  -1   7     1063.12     1216.90     14.26 o 
  -1  -1   7      291.50      334.83      5.47 o 
   0  -1   7    15679.79    15279.00    138.24 o 
   1  -1   7     1304.59     1111.30     12.95 o 
   2  -1   7     1025.26      961.63     12.73 o 
   3  -1   7     1103.28     1128.02     18.68 o 
   4  -1   7     1423.76     1403.24     20.27 o 
   5  -1   7      113.98       98.85      6.60 o 
   6  -1   7       41.17       34.47      6.93 o 
   7  -1   7      154.07      135.70     10.26 o 
   8  -1   7       16.47        9.30     11.99 o 
  -9   0   7       40.38       19.81     21.78 o 
  -8   0   7       76.37       64.40     10.33 o 
  -7   0   7       54.11       52.66      7.99 o 
  -6   0   7        3.47        1.61      4.38 o 
  -5   0   7      208.88      203.75      5.68 o 
  -4   0   7     1351.40     1311.04     13.79 o 
  -3   0   7     1355.00     1263.39     12.93 o 
  -2   0   7      360.71      427.28      6.85 o 
  -1   0   7     8199.08     7898.60     70.15 o 
   0   0   7      670.17      602.02      6.89 o 
   1   0   7     1721.39     2018.66     18.45 o 
   2   0   7     2545.71     2673.93     23.73 o 
   3   0   7     2422.92     2142.28     23.71 o 
   4   0   7      475.14      450.72     10.69 o 
   5   0   7      719.37      707.72     12.66 o 
   6   0   7      294.54      344.66     10.04 o 
   7   0   7      107.09      131.54      8.49 o 
   8   0   7       50.01       38.27     15.00 o 
  -9   1   7       38.77       21.87     21.96 o 
  -8   1   7      750.80      766.27     27.71 o 
  -7   1   7      421.97      404.21     12.36 o 
  -6   1   7     1925.35     1908.23     23.65 o 
  -5   1   7        2.61        0.06      3.65 o 
  -4   1   7     2335.66     2299.66     21.51 o 
  -3   1   7      712.84      737.11      8.81 o 
  -2   1   7     9354.21     9610.78     78.52 o 
  -1   1   7      499.14      581.64      7.34 o 
   0   1   7     1670.40     1637.36     15.00 o 
   1   1   7     1833.94     1899.52     20.20 o 
   2   1   7     2698.02     2867.76     30.08 o 
   3   1   7     3622.08     3766.48     34.46 o 
   4   1   7     7828.24     7992.21     76.48 o 
   5   1   7      252.41      247.94      7.79 o 
   6   1   7      156.02      192.33      7.79 o 
   7   1   7      488.40      469.38     12.02 o 
   8   1   7        5.88       15.06     22.41 o 
  -8   2   7       32.61       26.88     13.11 o 
  -7   2   7       68.00       74.86      7.93 o 
  -6   2   7      140.26      138.73      7.02 o 
  -5   2   7     1206.75     1207.68     16.50 o 
  -4   2   7        2.33       12.27      3.14 o 
  -3   2   7      994.31      974.90     10.58 o 
  -2   2   7       53.04       56.35      3.10 o 
  -1   2   7     2432.59     2555.23     21.21 o 
   0   2   7     1480.29     1546.83     13.68 o 
   1   2   7     5548.54     5793.23     48.14 o 
   2   2   7     7414.75     7295.95     69.35 o 
   3   2   7     1641.05     1488.39     17.01 o 
   4   2   7       15.46        4.38      3.56 o 
   5   2   7      482.16      479.65      9.41 o 
   6   2   7     2642.84     2574.77     29.46 o 
   7   2   7      343.79      427.73     18.05 o 
   8   2   7        4.68        7.63     12.00 o 
   9   2   7       35.22       57.38     29.32 o 
  -8   3   7       20.58       21.08     14.88 o 
  -7   3   7       35.96       32.95      7.58 o 
  -6   3   7      240.70      263.67      8.58 o 
  -5   3   7     1056.34     1001.41     14.91 o 
  -4   3   7     1833.01     1865.45     21.92 o 
  -3   3   7      773.37      789.82      9.50 o 
  -2   3   7     1693.69     1849.41     17.00 o 
  -1   3   7     8597.43     8775.06     71.53 o 
   0   3   7     4119.84     4189.72     37.78 o 
   1   3   7     4313.71     4097.43     37.21 o 
   2   3   7       56.63      101.22      3.82 o 
   3   3   7      656.88      632.34      8.55 o 
   4   3   7       38.06       27.39      3.55 o 
   5   3   7      591.14      578.28      9.71 o 
   6   3   7      169.81      171.41      6.49 o 
   7   3   7      546.36      558.82     30.93 o 
   8   3   7       75.12       75.38     13.91 o 
   9   3   7        0.24       20.89     27.88 o 
  -8   4   7       66.89       66.72     15.53 o 
  -7   4   7      430.28      417.00     12.75 o 
  -6   4   7      450.30      448.15     11.52 o 
  -5   4   7      933.56      894.12     19.34 o 
  -4   4   7      164.92      154.38      5.89 o 
  -3   4   7      299.01      324.00      7.56 o 
  -2   4   7    13586.36    13766.10    122.25 o 
  -1   4   7     2209.55     2112.68     22.63 o 
   0   4   7     2481.19     2713.15     25.00 o 
   1   4   7      677.21      754.59      9.49 o 
   2   4   7     1414.94     1421.85     15.59 o 
   3   4   7       43.25       61.24      4.56 o 
   4   4   7      583.88      580.52      8.47 o 
   5   4   7      166.65      173.22      4.99 o 
   6   4   7      665.98      738.21     23.44 o 
   7   4   7        4.30       23.11     10.59 o 
   8   4   7       24.64       22.52     12.88 o 
   9   4   7      106.26      142.45     28.69 o 
  -8   5   7       60.06       79.34     22.59 o 
  -7   5   7      176.65      200.91     11.04 o 
  -6   5   7      228.26      213.61      8.32 o 
  -5   5   7      737.24      730.02     12.69 o 
  -4   5   7       14.89        9.94      4.42 o 
  -3   5   7     1270.97     1271.64     15.93 o 
  -2   5   7     1009.78     1006.13     12.96 o 
  -1   5   7     1147.17     1152.27     24.93 o 
   0   5   7     6443.74     7089.83     76.06 o 
   1   5   7       60.73       66.94      4.44 o 
   2   5   7     1542.21     1474.44     14.82 o 
   3   5   7     5519.11     5299.48     47.27 o 
   4   5   7      465.36      484.54      8.67 o 
   5   5   7      433.93      426.07      9.10 o 
   6   5   7      681.47      678.84     15.11 o 
   7   5   7       53.84       67.45      7.95 o 
   8   5   7      305.46      336.09     22.19 o 
   9   5   7        8.01        9.08     13.55 o 
  -8   6   7       32.61       12.19     19.81 o 
  -7   6   7        4.76        3.83      8.78 o 
  -6   6   7      162.76      167.41      8.83 o 
  -5   6   7        0.03        1.99      5.28 o 
  -4   6   7      933.79      875.99     13.26 o 
  -3   6   7        3.68        3.11      3.98 o 
  -2   6   7     5662.56     5789.18     68.04 o 
  -1   6   7      156.26      178.92      5.75 o 
   0   6   7      949.18      953.79     12.01 o 
   1   6   7     4253.89     4486.84     48.98 o 
   2   6   7    14763.81    14860.71    141.12 o 
   3   6   7      129.52      159.17      3.98 o 
   4   6   7       75.47       81.96      4.32 o 
   5   6   7      401.09      388.40      9.61 o 
   6   6   7      232.05      236.65      9.44 o 
   7   6   7        4.66       20.89      7.29 o 
   8   6   7       17.04        2.59     18.38 o 
   9   6   7       47.22       77.28     29.23 o 
  -7   7   7       18.41        5.83      9.11 o 
  -6   7   7      313.68      277.17     11.66 o 
  -5   7   7      863.08      816.39     17.78 o 
  -4   7   7      833.81      826.32     16.47 o 
  -3   7   7     1023.78     1022.68     20.56 o 
  -2   7   7     1298.06     1175.23     20.96 o 
  -1   7   7      106.16       88.46      6.63 o 
   0   7   7     5355.77     5477.94     53.97 o 
   1   7   7     1970.14     1831.46     29.41 o 
   2   7   7        1.02        2.92      2.89 o 
   3   7   7      478.57      461.68      9.42 o 
   4   7   7      797.58      802.28     19.23 o 
   5   7   7        5.47        2.97      6.16 o 
   6   7   7      235.41      260.64     11.15 o 
   7   7   7        7.10       28.25     21.61 o 
   8   7   7       48.75       57.93     11.80 o 
   9   7   7       17.19       20.62     27.88 o 
  -7   8   7       53.30       79.52     15.39 o 
  -6   8   7      374.62      352.36     40.16 o 
  -5   8   7       15.46       20.96     10.06 o 
  -4   8   7       46.45       31.63      7.59 o 
  -3   8   7     2354.18     2274.09     36.13 o 
  -2   8   7      253.42      261.49     10.32 o 
  -1   8   7      946.85      985.37     18.66 o 
   0   8   7      704.55      822.15     14.10 o 
   1   8   7     1268.15     1301.35     16.56 o 
   2   8   7      945.60      821.98     10.14 o 
   3   8   7        2.15        1.12      3.96 o 
   4   8   7      434.40      459.84     12.40 o 
   5   8   7     1665.88     1721.27     29.12 o 
   6   8   7       25.77       18.08      9.92 o 
   7   8   7      148.41      147.95     12.06 o 
   8   8   7       15.65       10.19     10.91 o 
   9   8   7      121.16      127.75     27.70 o 
  -6   9   7        6.43        7.64     14.85 o 
  -5   9   7       13.43       14.60     11.91 o 
  -4   9   7       27.19       36.84      7.97 o 
  -3   9   7       43.80       37.77      8.47 o 
  -2   9   7     1227.40     1128.85     21.72 o 
  -1   9   7      734.21      791.15     15.03 o 
   0   9   7     1398.82     1387.56     20.60 o 
   1   9   7      803.86      831.64     20.56 o 
   2   9   7     2424.25     2311.22     26.07 o 
   3   9   7     1217.82     1216.56     19.62 o 
   4   9   7     2762.61     2632.90     38.17 o 
   5   9   7       26.95       42.31      7.32 o 
   6   9   7       47.60       47.60     12.25 o 
   7   9   7       48.48       44.29      9.53 o 
   8   9   7        3.26        9.86     11.63 o 
   9   9   7       21.29       19.36     26.63 o 
  -6  10   7        0.31        0.00     14.96 o 
  -5  10   7        4.01       19.24     14.25 o 
  -4  10   7      120.93      115.02     11.60 o 
  -3  10   7     1783.98     1837.80     32.30 o 
  -2  10   7      618.33      579.67     32.12 o 
  -1  10   7     1068.93     1130.45     19.89 o 
   0  10   7     1650.86     1587.77     23.28 o 
   1  10   7     1841.03     1866.89     32.71 o 
   2  10   7      363.82      412.16     14.02 o 
   3  10   7       44.02       48.55      5.56 o 
   4  10   7      771.71      755.17     14.55 o 
   5  10   7        8.82       15.31      7.10 o 
   6  10   7       55.04       57.93      8.80 o 
   7  10   7        0.00        0.00     10.54 o 
   8  10   7       12.10       13.72     24.38 o 
  -5  11   7       12.91        0.00     14.84 o 
  -4  11   7      352.21      389.00     19.81 o 
  -3  11   7        8.03       20.28      9.78 o 
  -2  11   7      291.65      289.24     13.05 o 
  -1  11   7     1398.94     1416.30     28.31 o 
   0  11   7      898.82      934.91     17.41 o 
   1  11   7       75.31       93.56      9.88 o 
   2  11   7      271.59      257.22     15.67 o 
   3  11   7       78.33       74.16     11.75 o 
   4  11   7       27.81       25.59      6.64 o 
   5  11   7      938.20      910.29     24.11 o 
   6  11   7       95.72      103.82      9.75 o 
   7  11   7      216.71      233.95     12.81 o 
   8  11   7        2.29        0.00     22.95 o 
  -5  12   7        1.08       43.42     35.55 o 
  -4  12   7        6.05       14.46     23.40 o 
  -3  12   7       59.64       59.81     12.88 o 
  -2  12   7        4.07        0.00     13.56 o 
  -1  12   7        3.85        0.00      7.28 o 
   0  12   7     1279.38     1202.83     74.06 o 
   1  12   7     1214.76     1229.85     31.91 o 
   2  12   7      231.39      233.33     15.18 o 
   3  12   7        2.53        4.92     17.89 o 
   4  12   7     2385.40     2357.55     50.03 o 
   5  12   7        5.06        0.23      7.73 o 
   6  12   7      624.14      581.47     19.08 o 
   7  12   7       62.19       49.66     10.54 o 
   8  12   7       12.67        6.04     17.42 o 
  -4  13   7       24.65       29.74     21.16 o 
  -3  13   7      173.87      151.60     16.27 o 
  -2  13   7       44.47       32.08      9.56 o 
  -1  13   7      492.22      508.50     14.85 o 
   0  13   7       75.42       78.82     24.38 o 
   1  13   7      642.32      675.38     25.18 o 
   2  13   7      706.88      682.92     25.89 o 
   3  13   7     2176.41     2150.20     47.83 o 
   4  13   7        1.46        2.71     13.95 o 
   5  13   7      119.65      119.30     16.87 o 
   6  13   7      330.33      302.72     17.78 o 
   7  13   7        0.72        0.00     11.75 o 
  -3  14   7        5.83       19.08     14.84 o 
  -2  14   7      192.64      212.97     16.99 o 
  -1  14   7        6.65        3.91      9.20 o 
   0  14   7       19.54       33.44     14.27 o 
   1  14   7       35.15       36.85     13.90 o 
   2  14   7      285.53      270.58     18.43 o 
   3  14   7       14.30        0.00     14.12 o 
   4  14   7      195.66      197.22     18.76 o 
   5  14   7        0.83        0.00     14.91 o 
   6  14   7        8.80        1.43     26.81 o 
   7  14   7       27.47       13.27     26.09 o 
  -2  15   7       93.06      100.32     26.63 o 
  -1  15   7      187.38      244.88     38.19 o 
   0  15   7        5.44        0.00     19.32 o 
   1  15   7      103.20      102.05     16.98 o 
   2  15   7      378.99      359.61     22.30 o 
   3  15   7      120.95      127.23     18.24 o 
   4  15   7        6.93       21.43     15.64 o 
   5  15   7        0.21        0.00     23.67 o 
   6  15   7      268.81      284.01     34.07 o 
  -1  16   7      257.42      308.96     22.78 o 
   0  16   7       82.96      101.99     18.38 o 
   1  16   7      133.27      109.13     18.31 o 
   2  16   7       44.34       20.52     17.35 o 
   3  16   7      815.66      815.48     30.43 o 
   4  16   7        0.25        0.00     24.83 o 
   5  16   7      277.42      260.16     36.40 o 
   1  17   7       10.13       14.96     17.93 o 
   2  17   7      130.62      172.40     19.82 o 
   3  17   7        1.02        0.00     24.47 o 
   4  17   7      112.49       90.55     30.12 o 
  -4 -12   8      266.73      252.36     35.23 o 
  -3 -12   8       11.32        0.00     29.32 o 
  -2 -12   8       39.96       29.12     17.51 o 
  -1 -12   8        1.24       17.93     22.14 o 
   0 -12   8        3.84        0.00     22.86 o 
  -5 -11   8      177.31      203.06     34.43 o 
  -4 -11   8       12.89       20.89     26.72 o 
  -3 -11   8        0.13        0.00     14.32 o 
  -2 -11   8        0.97        0.00     14.54 o 
  -1 -11   8        0.47        0.00     19.99 o 
   0 -11   8      110.31       94.40     23.58 o 
   1 -11   8       11.12        0.00     21.43 o 
   2 -11   8      120.76      156.87     20.47 o 
  -6 -10   8        4.92       11.82     12.20 o 
  -5 -10   8      249.43      262.94     33.17 o 
  -4 -10   8        4.68       23.13     26.63 o 
  -3 -10   8        4.54       11.43     14.86 o 
  -2 -10   8       57.23       33.83     14.42 o 
  -1 -10   8      585.29      608.44     29.86 o 
   0 -10   8        5.39       24.64     13.46 o 
   1 -10   8      263.12      245.73     24.74 o 
   2 -10   8       18.69        0.00     21.78 o 
   3 -10   8       31.41       50.34     16.90 o 
  -7  -9   8       35.65       26.18     28.15 o 
  -6  -9   8      375.75      355.80     28.06 o 
  -5  -9   8      303.07      329.12     16.51 o 
  -4  -9   8      463.27      470.26     22.71 o 
  -3  -9   8       17.84       17.50     12.85 o 
  -2  -9   8      619.04      626.39     25.00 o 
  -1  -9   8      183.60      197.60     13.28 o 
   0  -9   8       20.46       28.88     17.35 o 
   1  -9   8      170.65      162.67     15.78 o 
   2  -9   8      401.09      328.12     25.91 o 
   3  -9   8        1.26        6.07     23.49 o 
   4  -9   8       42.32       31.36     17.41 o 
  -7  -8   8      234.64      260.07     33.71 o 
  -6  -8   8        7.12        6.83     25.59 o 
  -5  -8   8       93.50       84.89      9.64 o 
  -4  -8   8       56.64       61.56      8.74 o 
  -3  -8   8     1933.79     1944.68     42.88 o 
  -2  -8   8       60.20       50.78      9.59 o 
  -1  -8   8       94.82       91.56     11.73 o 
   0  -8   8        8.95        0.00     10.86 o 
   1  -8   8        5.09        9.81     11.81 o 
   2  -8   8      637.82      640.38     24.16 o 
   3  -8   8      327.31      351.60     26.09 o 
   4  -8   8       30.67       27.89     12.18 o 
   5  -8   8        2.36        0.00     12.81 o 
  -8  -7   8       88.61      126.23     32.72 o 
  -7  -7   8       41.64       61.14     26.72 o 
  -6  -7   8      122.91      143.46     12.89 o 
  -5  -7   8       92.65       80.94      9.16 o 
  -4  -7   8       78.89       86.89     11.41 o 
  -3  -7   8      813.28      815.33     16.14 o 
  -2  -7   8      163.71      154.90     11.20 o 
  -1  -7   8        2.33        6.31      8.28 o 
   0  -7   8        0.45        4.63      7.96 o 
   1  -7   8     1574.92     1592.18     49.08 o 
   2  -7   8      779.43      824.12     25.66 o 
   3  -7   8       81.95       54.90     13.30 o 
   4  -7   8       35.90       40.56     11.69 o 
   5  -7   8      446.66      484.42     18.85 o 
  -8  -6   8        4.27        1.61     25.46 o 
  -7  -6   8        0.66        0.86     17.48 o 
  -6  -6   8       95.07       85.84      9.76 o 
  -5  -6   8      712.50      677.91     16.83 o 
  -4  -6   8        1.21        0.00      6.00 o 
  -3  -6   8      496.58      528.70     12.38 o 
  -2  -6   8      836.54      792.98     20.07 o 
  -1  -6   8      143.20      132.46     10.62 o 
   0  -6   8     1808.30     1714.79     36.50 o 
   1  -6   8      665.32      655.13     21.99 o 
   2  -6   8      140.12      122.85     10.20 o 
   3  -6   8       59.23       75.54     10.47 o 
   4  -6   8      644.46      631.80     20.93 o 
   5  -6   8      182.73      187.56     16.48 o 
   6  -6   8      123.40      107.69     13.99 o 
  -8  -5   8       11.80       26.98     24.38 o 
  -7  -5   8      305.78      301.22     13.39 o 
  -6  -5   8      230.27      229.27     23.30 o 
  -5  -5   8      199.81      201.12     10.16 o 
  -4  -5   8        1.37        0.00      5.57 o 
  -3  -5   8     1573.96     1524.99     21.85 o 
  -2  -5   8     3262.44     3269.70     36.51 o 
  -1  -5   8     1141.50     1102.42     20.05 o 
   0  -5   8      756.39      714.36     17.81 o 
   1  -5   8       35.19       46.62      6.20 o 
   2  -5   8      314.08      292.32     11.84 o 
   3  -5   8       53.64       53.73      9.50 o 
   4  -5   8     1406.01     1285.50     30.11 o 
   5  -5   8      286.88      320.47     15.53 o 
   6  -5   8       96.51       93.36     13.80 o 
  -8  -4   8      451.33      492.55     21.17 o 
  -7  -4   8       48.70       46.83     15.59 o 
  -6  -4   8      189.64      199.87     16.03 o 
  -5  -4   8      437.44      459.80     15.24 o 
  -4  -4   8     1626.05     1624.70     21.82 o 
  -3  -4   8     1005.47     1011.89     15.07 o 
  -2  -4   8      195.32      219.12      7.29 o 
  -1  -4   8       13.14        8.93      4.74 o 
   0  -4   8       37.29       44.57      4.87 o 
   1  -4   8      299.36      301.37      8.27 o 
   2  -4   8     1251.19     1228.50     26.93 o 
   3  -4   8      367.77      354.91     13.39 o 
   4  -4   8     1338.73     1391.45     27.51 o 
   5  -4   8       96.67       74.32     23.01 o 
   6  -4   8        0.83        0.03      8.10 o 
   7  -4   8      252.92      247.09     15.75 o 
  -8  -3   8       35.84       65.96     14.17 o 
  -7  -3   8        0.46        0.00      8.80 o 
  -6  -3   8      216.04      189.00     10.39 o 
  -5  -3   8       63.36       74.28      6.31 o 
  -4  -3   8      691.23      640.56     11.85 o 
  -3  -3   8     3465.51     3488.25     38.39 o 
  -2  -3   8       16.15       14.13      4.17 o 
  -1  -3   8      608.69      680.65     11.18 o 
   0  -3   8     4476.36     4412.80     45.90 o 
   1  -3   8     4098.77     4086.86     45.87 o 
   2  -3   8     1549.22     1606.16     24.60 o 
   3  -3   8      237.26      256.91      8.83 o 
   4  -3   8       29.84       26.57      6.45 o 
   5  -3   8      119.72      120.02      7.92 o 
   6  -3   8       56.00       52.87      8.39 o 
   7  -3   8       12.92        5.45     11.34 o 
  -9  -2   8       95.68      123.36     32.81 o 
  -8  -2   8       21.97       35.46     14.66 o 
  -7  -2   8      162.39      186.89      8.72 o 
  -6  -2   8     1210.90     1215.25     17.26 o 
  -5  -2   8     1154.71     1074.00     24.62 o 
  -4  -2   8     2803.34     2664.84     26.93 o 
  -3  -2   8        3.61        2.79      3.24 o 
  -2  -2   8       26.90       23.69      2.73 o 
  -1  -2   8     3332.09     3252.94     35.27 o 
   0  -2   8     6729.90     6603.63     60.87 o 
   1  -2   8       40.75       49.77      4.25 o 
   2  -2   8      319.10      301.41      7.71 o 
   3  -2   8     1310.37     1318.62     19.64 o 
   4  -2   8      200.24      206.51      8.25 o 
   5  -2   8       21.46       15.33      6.09 o 
   6  -2   8       32.69       23.94      7.44 o 
   7  -2   8      157.08      188.80     11.20 o 
  -9  -1   8       22.04        5.83     21.43 o 
  -8  -1   8        4.16        0.95      9.45 o 
  -7  -1   8     1002.58     1006.18     15.76 o 
  -6  -1   8      627.36      663.19     13.49 o 
  -5  -1   8      385.76      404.21      8.65 o 
  -4  -1   8     4601.65     4567.10     43.12 o 
  -3  -1   8      156.68      188.09      6.61 o 
  -2  -1   8      849.95      714.73     10.40 o 
  -1  -1   8     1146.09     1233.75     12.90 o 
   0  -1   8     1496.09     1458.83     15.19 o 
   1  -1   8     2114.44     2038.14     22.95 o 
   2  -1   8      341.62      316.43      7.61 o 
   3  -1   8      817.60      845.94     14.56 o 
   4  -1   8     1726.39     1667.43     31.30 o 
   5  -1   8      131.48      147.52      7.31 o 
   6  -1   8       29.90       33.05      6.84 o 
   7  -1   8       66.84       36.61     14.01 o 
   8  -1   8      232.09      262.18     15.65 o 
  -8   0   8       37.35       46.12     10.21 o 
  -7   0   8        8.79        0.00      7.40 o 
  -6   0   8      368.21      409.40      9.23 o 
  -5   0   8      401.08      414.86      8.63 o 
  -4   0   8      209.92      205.11      5.44 o 
  -3   0   8      163.17      167.08      4.57 o 
  -2   0   8      529.14      621.73      8.77 o 
  -1   0   8     8991.56     8983.55     79.67 o 
   0   0   8     1640.58     1857.49     16.52 o 
   1   0   8     1567.99     1458.38     14.37 o 
   2   0   8      604.21      567.25      7.72 o 
   3   0   8    11171.13    10637.89    133.89 o 
   4   0   8       19.29       21.02      5.55 o 
   5   0   8       13.82       17.49      5.88 o 
   6   0   8      873.32      811.66     15.77 o 
   7   0   8      353.12      369.48     11.46 o 
   8   0   8       19.21        0.00     25.55 o 
  -8   1   8        3.89       12.48      9.14 o 
  -7   1   8       29.09       38.48      7.73 o 
  -6   1   8       79.29       82.14      7.31 o 
  -5   1   8     1172.82     1206.41     15.45 o 
  -4   1   8     5921.35     6045.11     51.22 o 
  -3   1   8        0.77        0.44      2.81 o 
  -2   1   8     2044.12     1858.88     17.54 o 
  -1   1   8     1567.39     1791.71     15.97 o 
   0   1   8     7096.02     7380.59     57.84 o 
   1   1   8     3569.53     3486.33     34.94 o 
   2   1   8     2762.37     2741.79     24.60 o 
   3   1   8       11.89       11.65      2.92 o 
   4   1   8       81.11       86.67      6.33 o 
   5   1   8      177.92      177.35      7.20 o 
   6   1   8      146.98      138.03      7.72 o 
   7   1   8      259.95      268.47      9.78 o 
   8   1   8      168.36      208.61     29.23 o 
  -8   2   8      158.81      120.49     22.68 o 
  -7   2   8      203.82      200.31      9.06 o 
  -6   2   8       13.78       21.43      6.02 o 
  -5   2   8     3981.27     3865.04     46.22 o 
  -4   2   8       79.13       98.27      4.05 o 
  -3   2   8      238.17      217.53      5.72 o 
  -2   2   8     9644.52    10322.90     84.31 o 
  -1   2   8     1732.45     1624.89     14.62 o 
   0   2   8       56.00       68.15      2.72 o 
   1   2   8       65.60       69.47      3.03 o 
   2   2   8      109.52      147.25      5.25 o 
   3   2   8      320.23      278.34      6.54 o 
   4   2   8        7.57       12.30      3.81 o 
   5   2   8      124.73      127.65      6.27 o 
   6   2   8      272.04      292.62     10.97 o 
   7   2   8       19.02       53.01     11.67 o 
   8   2   8        4.38        0.00     24.12 o 
  -8   3   8        3.99        6.28     13.00 o 
  -7   3   8      358.25      382.38     11.18 o 
  -6   3   8        8.91       11.91      5.84 o 
  -5   3   8      632.40      617.56     15.25 o 
  -4   3   8       32.30       40.40      4.47 o 
  -3   3   8     2956.17     2767.83     24.85 o 
  -2   3   8       38.86       26.33      2.81 o 
  -1   3   8     2006.20     2002.57     18.89 o 
   0   3   8     9021.98     9600.50     78.30 o 
   1   3   8      161.20      172.71      4.47 o 
   2   3   8       16.67       13.83      3.07 o 
   3   3   8      800.01      783.06     11.02 o 
   4   3   8        2.64        5.15      3.72 o 
   5   3   8     2676.73     2601.63     25.72 o 
   6   3   8      136.64       98.38      8.67 o 
   7   3   8      115.63      120.90     13.32 o 
   8   3   8       26.27       21.39     12.81 o 
   9   3   8       80.31       63.38     27.43 o 
  -8   4   8       15.15       10.58     20.80 o 
  -7   4   8       52.42       46.14      8.92 o 
  -6   4   8      565.08      509.39     14.62 o 
  -5   4   8      528.18      522.56     10.93 o 
  -4   4   8      754.96      719.01     11.86 o 
  -3   4   8      316.40      317.28      6.89 o 
  -2   4   8     5303.97     5158.51     47.90 o 
  -1   4   8      132.68       85.87      2.76 o 
   0   4   8     6818.17     7327.36     64.64 o 
   1   4   8     2414.83     2571.56     27.48 o 
   2   4   8    21061.87    20808.79    192.32 o 
   3   4   8       75.41       72.98      4.86 o 
   4   4   8     2138.63     2154.12     21.72 o 
   5   4   8       77.97       53.84      4.87 o 
   6   4   8       36.47       33.73      7.12 o 
   7   4   8      115.11       98.17     12.29 o 
   8   4   8       82.86       87.80     14.40 o 
   9   4   8       26.84       11.65     26.09 o 
  -8   5   8        2.53        0.00     13.44 o 
  -7   5   8       57.86       49.85      8.79 o 
  -6   5   8        3.19        6.47      6.11 o 
  -5   5   8     1340.47     1272.54     23.90 o 
  -4   5   8        0.71        3.21      4.47 o 
  -3   5   8     6720.54     6580.88     65.44 o 
  -2   5   8       46.40       74.77      3.40 o 
  -1   5   8      541.36      508.97      9.30 o 
   0   5   8     4317.03     4531.31     50.24 o 
   1   5   8     5705.92     5520.63     52.85 o 
   2   5   8      809.34      827.93     13.75 o 
   3   5   8       54.76       68.09      4.46 o 
   4   5   8      544.04      553.60      8.51 o 
   5   5   8      197.96      182.79      6.46 o 
   6   5   8       16.33       23.12      6.85 o 
   7   5   8      141.22      151.46      9.21 o 
   8   5   8      119.46      124.89     30.17 o 
   9   5   8       22.55       31.92     28.87 o 
  -7   6   8       88.47      104.50     10.09 o 
  -6   6   8      287.25      302.49     10.87 o 
  -5   6   8       35.89       38.76      5.85 o 
  -4   6   8     1076.52     1162.74     16.36 o 
  -3   6   8      497.93      487.13     10.12 o 
  -2   6   8      424.12      433.26      7.47 o 
  -1   6   8       40.86       36.41      3.70 o 
   0   6   8      269.32      280.81      6.87 o 
   1   6   8     1442.98     1460.85     17.16 o 
   2   6   8     4336.36     4365.40     44.37 o 
   3   6   8      828.20      838.04     12.30 o 
   4   6   8      147.46      135.80      5.25 o 
   5   6   8     1729.56     1768.27     28.05 o 
   6   6   8      991.46     1064.55     23.32 o 
   7   6   8      432.99      469.33     15.25 o 
   8   6   8        3.01        0.00     21.43 o 
   9   6   8       79.73       78.98     27.16 o 
  -7   7   8      115.56      120.30     10.85 o 
  -6   7   8       29.21       13.53      8.27 o 
  -5   7   8      574.03      509.52     11.58 o 
  -4   7   8       29.36       42.10      5.14 o 
  -3   7   8       11.10        5.16      3.95 o 
  -2   7   8      471.19      414.90      8.87 o 
  -1   7   8     1144.45     1223.26     16.61 o 
   0   7   8     5427.11     5351.97     58.76 o 
   1   7   8       76.80       62.46      3.08 o 
   2   7   8     4412.74     4415.49     44.48 o 
   3   7   8      252.04      225.37      7.38 o 
   4   7   8     4599.08     4394.30     51.50 o 
   5   7   8      842.14      868.13     18.06 o 
   6   7   8      132.23      141.49      9.34 o 
   7   7   8      240.41      219.44     13.78 o 
   8   7   8      336.27      356.80     17.65 o 
   9   7   8       25.89       13.27     28.78 o 
  -7   8   8       19.82        6.54     18.38 o 
  -6   8   8       61.06       48.95     13.37 o 
  -5   8   8       49.97       32.47      8.79 o 
  -4   8   8      611.49      614.13     14.84 o 
  -3   8   8     2418.64     2304.00     36.45 o 
  -2   8   8     1107.03     1027.06     20.24 o 
  -1   8   8     1839.12     1917.33     30.01 o 
   0   8   8       27.22       24.16      4.78 o 
   1   8   8     6226.04     6250.08     67.67 o 
   2   8   8      521.48      533.78      8.03 o 
   3   8   8      593.00      529.98     10.82 o 
   4   8   8      237.65      238.85      9.64 o 
   5   8   8       38.15       47.40     13.13 o 
   6   8   8        3.48        5.02      7.42 o 
   7   8   8      212.70      202.52     20.75 o 
   8   8   8       61.03       79.03     13.45 o 
   9   8   8       39.74        7.71     28.24 o 
  -6   9   8      251.59      251.69     18.75 o 
  -5   9   8       23.74        0.00     13.76 o 
  -4   9   8     1971.69     2056.42     35.29 o 
  -3   9   8      242.93      243.45     12.77 o 
  -2   9   8        3.35        3.27      7.41 o 
  -1   9   8     1468.53     1448.02     25.14 o 
   0   9   8      684.09      592.65     12.49 o 
   1   9   8       87.92       96.20      6.07 o 
   2   9   8      374.26      391.17      8.92 o 
   3   9   8      138.40      144.66      6.50 o 
   4   9   8     1071.41     1091.82     20.20 o 
   5   9   8      100.59      109.89      8.69 o 
   6   9   8      415.62      399.26     13.73 o 
   7   9   8       40.36       47.25     10.84 o 
   8   9   8      263.76      373.03     34.43 o 
  -6  10   8       14.51        8.13     31.29 o 
  -5  10   8      301.18      327.04     18.89 o 
  -4  10   8      170.39      172.44     11.51 o 
  -3  10   8      209.36      163.80     11.04 o 
  -2  10   8        3.67        5.80     11.95 o 
  -1  10   8        1.81       10.88      6.37 o 
   0  10   8      411.42      402.63     12.18 o 
   1  10   8     4179.57     4161.82     75.75 o 
   2  10   8      614.57      617.46     16.06 o 
   3  10   8      115.07      128.50      9.33 o 
   4  10   8     2088.50     2000.25     36.12 o 
   5  10   8      229.29      224.83     10.89 o 
   6  10   8      321.26      333.38     13.25 o 
   7  10   8        1.89       12.16     11.78 o 
   8  10   8      287.07      225.38     28.69 o 
  -5  11   8       34.50       29.48     14.70 o 
  -4  11   8       38.17       44.72     13.22 o 
  -3  11   8        7.09       13.30      9.94 o 
  -2  11   8      247.61      227.03     32.38 o 
  -1  11   8     2226.88     2163.73     34.90 o 
   0  11   8      843.42      848.07     16.41 o 
   1  11   8     1175.23     1154.20     23.84 o 
   2  11   8      308.74      321.79     16.25 o 
   3  11   8     3608.64     3378.49     63.71 o 
   4  11   8       39.82       49.51      7.31 o 
   5  11   8       71.76       67.86     14.07 o 
   6  11   8      207.46      209.96     11.59 o 
   7  11   8       73.25       64.78     10.89 o 
   8  11   8      140.69       87.14     28.06 o 
  -5  12   8       10.88       17.99     24.52 o 
  -4  12   8      369.17      359.83     62.17 o 
  -3  12   8      124.01      162.04     16.10 o 
  -2  12   8      284.66      345.18     14.32 o 
  -1  12   8      154.43      195.62     10.43 o 
   0  12   8      109.70      114.42     10.86 o 
   1  12   8      139.86      121.13     14.01 o 
   2  12   8      802.49      749.51     24.88 o 
   3  12   8      392.76      397.70     43.57 o 
   4  12   8       68.61       66.36     19.05 o 
   5  12   8      241.03      237.89     11.44 o 
   6  12   8       40.36       61.87     10.19 o 
   7  12   8       32.11        2.56     15.87 o 
   8  12   8      486.28      419.92     35.41 o 
  -4  13   8       40.10       51.31     17.97 o 
  -3  13   8       51.60       69.21     14.70 o 
  -2  13   8        2.79        0.00     10.00 o 
  -1  13   8        1.36        0.00     10.53 o 
   0  13   8      746.17      726.00     25.29 o 
   1  13   8       32.07        8.94     12.83 o 
   2  13   8        5.97       17.29     12.56 o 
   3  13   8      590.81      539.81     23.21 o 
   4  13   8        0.72       21.60     14.06 o 
   5  13   8        4.88        0.00     16.81 o 
   6  13   8      340.24      343.19     16.99 o 
   7  13   8      352.44      434.16     24.46 o 
  -3  14   8       18.82       21.63     15.15 o 
  -2  14   8       10.11       15.78     20.35 o 
  -1  14   8      109.89       60.00     16.32 o 
   0  14   8      770.27      786.58     27.76 o 
   1  14   8      150.54      135.56     16.70 o 
   2  14   8       88.97      107.58     15.32 o 
   3  14   8      305.37      277.65     22.46 o 
   4  14   8      202.75      217.81     18.42 o 
   5  14   8      206.16      213.31     29.85 o 
   6  14   8      115.17      124.55     12.00 o 
   7  14   8       10.86        3.50     28.78 o 
  -2  15   8      414.92      401.45     32.63 o 
  -1  15   8      276.91      300.13     20.60 o 
   0  15   8        7.06       13.72     15.53 o 
   1  15   8       36.92       20.14     34.56 o 
   2  15   8      134.41      150.55     25.28 o 
   3  15   8       19.07       16.36     16.12 o 
   4  15   8        1.58       10.61     16.34 o 
   5  15   8        0.71        3.68     16.68 o 
   6  15   8       23.45        0.00     26.81 o 
  -1  16   8        1.59        0.00     16.27 o 
   0  16   8        3.01       13.82     16.79 o 
   1  16   8      142.05      170.21     20.61 o 
   2  16   8      387.96      348.65     36.76 o 
   3  16   8      295.58      264.75     21.66 o 
   4  16   8       44.11       22.09     20.22 o 
   5  16   8      161.44      121.74     29.76 o 
   1  17   8       41.99       20.19     18.38 o 
   2  17   8      198.12      242.95     22.71 o 
   3  17   8       77.35      109.64     35.55 o 
  -2 -12   9        1.17        9.41     23.04 o 
  -5 -11   9      184.38      156.80     33.71 o 
  -4 -11   9        0.23       12.73     27.88 o 
  -3 -11   9       18.33        0.92     17.07 o 
  -2 -11   9      288.78      323.05     21.78 o 
  -1 -11   9      191.01      190.95     26.36 o 
   0 -11   9        1.55        0.00     22.32 o 
   1 -11   9       11.40       38.19     25.01 o 
  -6 -10   9      170.73      205.12     34.25 o 
  -5 -10   9      118.29       69.84     31.20 o 
  -4 -10   9      200.00      178.58     30.48 o 
  -3 -10   9      685.19      765.63     30.32 o 
  -2 -10   9      557.06      635.93     42.22 o 
  -1 -10   9       61.82       65.02     14.30 o 
   0 -10   9       81.89       64.01     22.95 o 
   1 -10   9       80.14       72.08     21.52 o 
   2 -10   9       69.15       79.07     25.46 o 
  -6  -9   9      117.12       95.92     29.85 o 
  -5  -9   9       63.43       40.49     31.87 o 
  -4  -9   9       89.68       89.70     16.15 o 
  -3  -9   9       44.24       61.59     14.68 o 
  -2  -9   9     1454.07     1342.98     59.84 o 
  -1  -9   9      524.47      505.23     21.84 o 
   0  -9   9      115.65      118.16     14.55 o 
   1  -9   9      452.34      416.87     30.03 o 
   2  -9   9      673.94      666.99     38.73 o 
   3  -9   9       12.70       23.22     23.58 o 
  -7  -8   9       46.66       55.67     27.97 o 
  -6  -8   9        1.99        0.00     11.88 o 
  -5  -8   9       98.09       91.25     15.03 o 
  -4  -8   9      345.46      342.81     24.39 o 
  -3  -8   9      394.25      427.24     20.73 o 
  -2  -8   9        7.31        0.00      9.95 o 
  -1  -8   9        9.89       12.28      9.93 o 
   0  -8   9      871.71      794.10     26.28 o 
   1  -8   9     1422.19     1488.19     37.62 o 
   2  -8   9      199.86      179.21     23.76 o 
   3  -8   9      142.22      109.73     21.43 o 
   4  -8   9      151.57      153.76     19.70 o 
  -7  -7   9       12.35       26.36     26.72 o 
  -6  -7   9      394.30      425.86     19.97 o 
  -5  -7   9        0.90        0.00      8.48 o 
  -4  -7   9      285.17      307.40     16.74 o 
  -3  -7   9     1078.60     1124.05     19.62 o 
  -2  -7   9      995.64     1015.72     23.65 o 
  -1  -7   9      540.18      558.43     17.81 o 
   0  -7   9      969.55      983.40     36.90 o 
   1  -7   9       30.50       38.18     12.23 o 
   2  -7   9       39.56       44.98     13.47 o 
   3  -7   9      283.24      252.72     23.58 o 
   4  -7   9      115.71      111.16     13.17 o 
   5  -7   9      208.79      215.52     16.70 o 
  -8  -6   9       36.89       87.32     30.03 o 
  -7  -6   9      203.36      195.79     30.12 o 
  -6  -6   9       32.84       42.66      9.14 o 
  -5  -6   9       46.57       50.63      8.98 o 
  -4  -6   9      189.38      194.57     10.36 o 
  -3  -6   9      355.34      394.25     17.64 o 
  -2  -6   9      107.02      108.24      7.28 o 
  -1  -6   9      610.95      571.69     17.16 o 
   0  -6   9      110.40      114.63     18.04 o 
   1  -6   9      140.65      171.19     14.23 o 
   2  -6   9      377.40      381.38     50.16 o 
   3  -6   9      258.44      205.53     15.24 o 
   4  -6   9     1406.63     1476.72     36.62 o 
   5  -6   9       63.37       61.84     13.18 o 
  -8  -5   9        4.03       16.76     25.37 o 
  -7  -5   9        3.19        0.00      9.25 o 
  -6  -5   9        6.14        0.00      8.60 o 
  -5  -5   9      125.50      144.34      9.58 o 
  -4  -5   9      103.08      112.39      8.23 o 
  -3  -5   9      154.52      150.36      7.68 o 
  -2  -5   9      772.76      744.88     16.80 o 
  -1  -5   9       97.80      104.99      6.06 o 
   0  -5   9      727.22      664.07     21.55 o 
   1  -5   9      915.74      936.49     25.58 o 
   2  -5   9      122.07      139.21     10.48 o 
   3  -5   9      281.84      303.96     13.55 o 
   4  -5   9        4.13        9.83     12.13 o 
   5  -5   9       68.16       45.84     17.55 o 
   6  -5   9      216.28      214.41     15.28 o 
  -8  -4   9       11.09        9.05     15.83 o 
  -7  -4   9       63.63       49.95      9.89 o 
  -6  -4   9       68.46       54.87      8.99 o 
  -5  -4   9       24.73       24.27      5.53 o 
  -4  -4   9     2067.45     2031.67     28.22 o 
  -3  -4   9      233.37      227.07      7.99 o 
  -2  -4   9      385.61      367.82      9.47 o 
  -1  -4   9      845.70      847.27     13.79 o 
   0  -4   9     5256.13     5154.37     83.07 o 
   1  -4   9      479.27      468.06      9.46 o 
   2  -4   9        8.49        6.97      7.43 o 
   3  -4   9      216.64      202.44     13.82 o 
   4  -4   9       60.66       49.12     10.25 o 
   5  -4   9       12.20        2.39     12.67 o 
   6  -4   9       21.68        5.00      9.19 o 
  -8  -3   9        5.23       14.50     10.14 o 
  -7  -3   9      160.92      178.53     12.14 o 
  -6  -3   9      159.76      164.78     10.25 o 
  -5  -3   9      680.76      672.83     17.68 o 
  -4  -3   9      131.13      138.99      6.88 o 
  -3  -3   9       40.55       36.25      5.33 o 
  -2  -3   9     3258.14     3275.36     36.56 o 
  -1  -3   9     1542.30     1572.84     20.29 o 
   0  -3   9      727.75      832.45     13.20 o 
   1  -3   9     2615.47     2613.68     29.26 o 
   2  -3   9      479.59      439.77     11.21 o 
   3  -3   9      131.14      123.98     10.09 o 
   4  -3   9      780.67      839.71     16.48 o 
   5  -3   9      607.41      647.73     14.57 o 
   6  -3   9      469.41      469.85     15.62 o 
   7  -3   9       84.66      111.34     14.52 o 
  -8  -2   9      146.95      184.74     18.27 o 
  -7  -2   9       44.67       37.99      9.40 o 
  -6  -2   9      100.99       99.05      7.19 o 
  -5  -2   9      100.05      125.04      5.81 o 
  -4  -2   9        3.55       10.60      3.96 o 
  -3  -2   9      148.43      169.28      9.61 o 
  -2  -2   9       12.69       16.64      5.54 o 
  -1  -2   9     3318.49     3074.50     34.07 o 
   0  -2   9     4691.29     4814.12     45.78 o 
   1  -2   9      217.50      200.47      8.76 o 
   2  -2   9     2563.60     2457.95     31.15 o 
   3  -2   9     3541.65     3475.48     42.09 o 
   4  -2   9      704.83      736.49     25.43 o 
   5  -2   9       13.29       17.27      6.76 o 
   6  -2   9        1.99        0.00      7.72 o 
   7  -2   9      128.95      127.92     14.11 o 
  -8  -1   9      111.21      109.52     11.57 o 
  -7  -1   9       78.27       70.07      7.76 o 
  -6  -1   9        3.17        4.82      6.22 o 
  -5  -1   9      266.07      285.39      7.72 o 
  -4  -1   9     1007.56     1013.60     13.31 o 
  -3  -1   9      597.52      526.01     10.22 o 
  -2  -1   9     4790.39     4837.36     45.01 o 
  -1  -1   9     1848.93     1978.78     20.38 o 
   0  -1   9     1376.02     1396.53     16.13 o 
   1  -1   9      518.09      414.22      8.85 o 
   2  -1   9     4888.89     4777.07     49.09 o 
   3  -1   9      283.75      312.01      9.63 o 
   4  -1   9      157.29      165.05      8.27 o 
   5  -1   9      466.22      440.43     11.37 o 
   6  -1   9      119.26      107.71      8.85 o 
   7  -1   9       67.14       47.97     11.46 o 
  -8   0   9      143.10      128.63     12.11 o 
  -7   0   9       32.12       34.67      8.08 o 
  -6   0   9      194.13      228.25      8.01 o 
  -5   0   9     1258.79     1239.27     17.61 o 
  -4   0   9       97.09       81.70      4.82 o 
  -3   0   9      567.68      506.97      7.70 o 
  -2   0   9      112.11      122.43      3.99 o 
  -1   0   9     2460.50     2401.34     24.52 o 
   0   0   9     1268.22     1363.09     14.75 o 
   1   0   9     3149.00     3167.85     29.90 o 
   2   0   9      351.77      350.38      8.40 o 
   3   0   9     1235.35     1220.35     18.69 o 
   4   0   9        6.50       13.21      5.70 o 
   5   0   9       34.42       25.66      5.98 o 
   6   0   9      100.07      119.37     10.82 o 
   7   0   9      128.64      162.84     15.90 o 
   8   0   9        4.05        2.87     24.83 o 
  -8   1   9       31.79       15.12     15.26 o 
  -7   1   9      372.08      366.45     12.65 o 
  -6   1   9      857.42      915.80     16.60 o 
  -5   1   9      312.16      298.93     15.64 o 
  -4   1   9      227.36      224.63      6.00 o 
  -3   1   9     1014.63     1021.88     12.10 o 
  -2   1   9      724.92      751.21      8.79 o 
  -1   1   9      182.55      203.41      4.55 o 
   0   1   9      858.32      864.27      9.45 o 
   1   1   9      362.30      392.04     11.68 o 
   2   1   9     2888.17     2964.74     28.31 o 
   3   1   9      642.58      585.32      9.52 o 
   4   1   9        9.41       18.06      5.72 o 
   5   1   9     1621.25     1608.40     28.20 o 
   6   1   9      427.19      445.93     11.60 o 
   7   1   9       12.42        3.18      8.56 o 
   8   1   9        2.65        0.00     23.67 o 
  -8   2   9       44.81       44.47     21.70 o 
  -7   2   9       35.22       36.87     11.66 o 
  -6   2   9       78.58       72.25      6.66 o 
  -5   2   9      845.37      762.91     12.00 o 
  -4   2   9       74.69       83.88      4.24 o 
  -3   2   9       35.91       38.10      3.44 o 
  -2   2   9     7951.36     8192.10     67.79 o 
  -1   2   9     5127.58     5118.84     41.13 o 
   0   2   9      109.64       98.47      3.24 o 
   1   2   9      597.60      630.19      8.20 o 
   2   2   9     4717.56     4643.40     40.33 o 
   3   2   9       64.05       73.56      4.75 o 
   4   2   9      988.20      919.72     13.00 o 
   5   2   9        1.85        2.33      6.15 o 
   6   2   9        3.99        0.00      5.80 o 
   7   2   9       51.24       56.20     24.34 o 
   8   2   9       37.78       29.23     26.89 o 
  -8   3   9        0.66        0.00     17.84 o 
  -7   3   9      113.31      105.63      8.95 o 
  -6   3   9       12.36        9.88      8.33 o 
  -5   3   9       52.70       56.37      5.82 o 
  -4   3   9      240.57      263.15      6.93 o 
  -3   3   9     2326.00     2301.95     21.49 o 
  -2   3   9     2740.88     2842.06     25.38 o 
  -1   3   9      180.51      159.72      4.37 o 
   0   3   9     1235.03     1251.69     13.85 o 
   1   3   9     5867.36     5731.24     51.49 o 
   2   3   9     2287.42     2429.72     24.20 o 
   3   3   9      193.04      215.51      7.02 o 
   4   3   9     1415.05     1413.98     17.46 o 
   5   3   9      341.34      376.30      9.53 o 
   6   3   9      213.92      177.40     23.11 o 
   7   3   9       24.99       30.65     11.66 o 
   8   3   9      166.01      126.23     30.21 o 
  -8   4   9        9.90       19.72     19.63 o 
  -7   4   9        1.55        7.47      7.68 o 
  -6   4   9      811.91      825.01     14.90 o 
  -5   4   9       43.30       48.70      6.33 o 
  -4   4   9     1395.68     1406.14     18.43 o 
  -3   4   9      454.27      493.00      8.52 o 
  -2   4   9       23.33       50.14      4.31 o 
  -1   4   9      757.42      682.74      8.10 o 
   0   4   9     3019.52     3201.09     29.92 o 
   1   4   9      178.77      172.98      4.63 o 
   2   4   9     5616.53     5595.64     54.44 o 
   3   4   9      630.73      632.98      9.96 o 
   4   4   9      176.01      180.55      5.93 o 
   5   4   9     1101.20     1034.80     15.77 o 
   6   4   9     2262.02     2393.72     34.87 o 
   7   4   9       28.15       23.22     18.20 o 
   8   4   9       20.68       22.14     12.84 o 
  -8   5   9        0.14        0.65     17.39 o 
  -7   5   9      105.34      124.51     10.57 o 
  -6   5   9      452.80      441.64     12.83 o 
  -5   5   9       41.63       33.22      6.06 o 
  -4   5   9      181.21      175.72      6.62 o 
  -3   5   9      313.22      299.32      7.88 o 
  -2   5   9      102.95       92.44      3.92 o 
  -1   5   9       21.51       25.85      3.99 o 
   0   5   9     4423.36     4404.28     42.76 o 
   1   5   9     2270.69     2124.42     20.78 o 
   2   5   9       13.86        8.44      3.16 o 
   3   5   9      149.01      160.89      5.07 o 
   4   5   9     4681.64     4567.79     42.20 o 
   5   5   9     1121.60     1113.85     22.55 o 
   6   5   9       18.99       14.02      7.05 o 
   7   5   9      170.09      141.21     13.55 o 
   8   5   9      305.63      295.53     26.76 o 
  -7   6   9        0.56        0.03      9.18 o 
  -6   6   9        3.50        0.00      7.13 o 
  -5   6   9       69.03       62.76      7.20 o 
  -4   6   9       15.12       33.09      6.07 o 
  -3   6   9     2177.87     2054.35     24.01 o 
  -2   6   9     1882.60     1797.33     21.23 o 
  -1   6   9      674.16      646.64     11.23 o 
   0   6   9      654.90      565.31     10.14 o 
   1   6   9      255.23      272.86      6.04 o 
   2   6   9       28.89       30.54      4.08 o 
   3   6   9     1678.34     1517.81     21.81 o 
   4   6   9      353.64      377.76      8.43 o 
   5   6   9        5.89        0.00      5.05 o 
   6   6   9      348.77      349.44     11.80 o 
   7   6   9       11.46        0.00      7.48 o 
   8   6   9      193.86      159.40     30.39 o 
  -7   7   9      171.49      145.23     16.25 o 
  -6   7   9      122.94      132.43     12.49 o 
  -5   7   9       29.17       25.01      6.12 o 
  -4   7   9      240.82      255.55      8.86 o 
  -3   7   9      382.87      341.45      8.62 o 
  -2   7   9      195.58      168.13      6.62 o 
  -1   7   9       47.00       52.52      5.07 o 
   0   7   9     1824.06     1748.80     22.24 o 
   1   7   9      284.59      295.11      7.16 o 
   2   7   9      216.20      258.96      6.71 o 
   3   7   9        4.54       11.72      4.70 o 
   4   7   9     1308.44     1284.22     19.43 o 
   5   7   9      363.41      372.75     12.24 o 
   6   7   9      260.13      271.65     16.99 o 
   7   7   9       36.69       29.52     10.82 o 
   8   7   9      172.10      217.54     15.96 o 
  -7   8   9        3.72        3.06     14.82 o 
  -6   8   9       10.92        9.28      9.11 o 
  -5   8   9      293.24      334.97     27.73 o 
  -4   8   9       25.76       33.61      7.98 o 
  -3   8   9      312.27      280.42     15.76 o 
  -2   8   9      139.24      143.75      6.45 o 
  -1   8   9      378.78      350.63     11.18 o 
   0   8   9     1516.36     1623.33     27.64 o 
   1   8   9     2515.55     2434.16     26.75 o 
   2   8   9       59.67       71.05     11.12 o 
   3   8   9     1575.73     1441.00     20.60 o 
   4   8   9      545.62      554.53     14.17 o 
   5   8   9      902.10      863.22     22.77 o 
   6   8   9      450.76      467.86     14.83 o 
   7   8   9      442.52      431.51     19.63 o 
   8   8   9       40.67       19.98     12.86 o 
  -6   9   9       32.78       48.21     15.12 o 
  -5   9   9       12.42        9.37     10.04 o 
  -4   9   9       26.42       18.23      8.34 o 
  -3   9   9       37.59       64.68      9.41 o 
  -2   9   9      188.10      188.42     11.18 o 
  -1   9   9     1894.54     1856.59     30.43 o 
   0   9   9     3989.76     3902.48     47.40 o 
   1   9   9        6.43        7.05      3.38 o 
   2   9   9        3.78        7.09      4.56 o 
   3   9   9     1516.12     1571.89     25.79 o 
   4   9   9      326.62      291.55     13.44 o 
   5   9   9      428.57      406.18     13.69 o 
   6   9   9        4.17        4.16      7.70 o 
   7   9   9       19.68       29.17     13.09 o 
   8   9   9       74.28      102.74     26.18 o 
  -6  10   9       22.18       21.29     28.46 o 
  -5  10   9      130.51      116.72     15.79 o 
  -4  10   9       37.46       42.09      9.99 o 
  -3  10   9       89.69       97.86     10.56 o 
  -2  10   9      253.97      292.57     12.32 o 
  -1  10   9     1758.52     1846.71     30.98 o 
   0  10   9       61.50       66.06      7.69 o 
   1  10   9      344.12      410.32     14.27 o 
   2  10   9     1492.78     1544.63     21.88 o 
   3  10   9      861.17      869.40     17.85 o 
   4  10   9      272.00      268.70     11.04 o 
   5  10   9      223.60      220.14     10.52 o 
   6  10   9       21.23       31.01      9.13 o 
   7  10   9      107.33      101.89     12.37 o 
   8  10   9      124.11      143.17     29.58 o 
  -5  11   9      123.64      155.30     26.09 o 
  -4  11   9      192.65      210.68     13.23 o 
  -3  11   9      450.74      466.47     20.29 o 
  -2  11   9      455.28      472.64     16.88 o 
  -1  11   9        5.14        5.64      8.50 o 
   0  11   9      111.60      112.65      9.22 o 
   1  11   9       79.70       91.14      9.52 o 
   2  11   9      126.31      110.38     18.47 o 
   3  11   9     2335.29     2291.30     34.67 o 
   4  11   9      504.43      491.14     14.60 o 
   5  11   9      108.68      102.23     11.66 o 
   6  11   9       26.11       21.93      9.10 o 
   7  11   9      453.38      463.44     25.16 o 
   8  11   9        3.94        7.62     25.55 o 
  -5  12   9       57.65       77.77     16.52 o 
  -4  12   9       90.51       66.73     14.47 o 
  -3  12   9        7.82       14.47     27.07 o 
  -2  12   9      183.28      180.47     12.47 o 
  -1  12   9       21.90        9.17      8.75 o 
   0  12   9       79.70       82.02     10.51 o 
   1  12   9       82.80       74.11     27.21 o 
   2  12   9      947.05      952.76     28.56 o 
   3  12   9      178.36      160.06     16.90 o 
   4  12   9      193.89      194.37     12.53 o 
   5  12   9      435.35      406.18     14.49 o 
   6  12   9      372.91      364.74     15.26 o 
   7  12   9        2.99       17.78     15.72 o 
   8  12   9       80.84       52.62     27.34 o 
  -4  13   9        0.30        0.00     15.74 o 
  -3  13   9      111.93       84.07     15.27 o 
  -2  13   9       57.40       41.16     11.05 o 
  -1  13   9      431.53      491.56     18.81 o 
   0  13   9        0.48        8.96     13.06 o 
   1  13   9      118.56      134.66     15.17 o 
   2  13   9       45.23       58.34     15.55 o 
   3  13   9        4.66       20.48     12.71 o 
   4  13   9        2.60        0.38     14.04 o 
   5  13   9      280.33      295.33     13.67 o 
   6  13   9        9.32        7.69      9.99 o 
   7  13   9       57.52       51.95     33.98 o 
  -3  14   9       28.03        7.32     15.53 o 
  -2  14   9      459.07      543.54     36.04 o 
  -1  14   9       22.31       25.21     11.74 o 
   0  14   9      101.78      114.93     15.94 o 
   1  14   9       12.24       16.90     14.39 o 
   2  14   9      108.89       98.96     22.46 o 
   3  14   9      238.40      191.69     18.19 o 
   4  14   9       33.62       37.58     14.92 o 
   5  14   9      354.11      373.33     60.20 o 
   6  14   9        7.53        6.22     10.71 o 
   7  14   9        3.79        0.00     18.99 o 
  -2  15   9       30.95       22.77     22.86 o 
  -1  15   9       67.10       93.50     17.31 o 
   0  15   9        1.97        6.20     16.41 o 
   1  15   9       27.94       26.31     15.74 o 
   2  15   9      449.89      432.23     35.64 o 
   3  15   9       45.54       59.22     15.97 o 
   4  15   9       70.40       74.41     17.52 o 
   5  15   9        0.02        1.68     15.95 o 
   6  15   9       95.22      105.38     19.96 o 
  -1  16   9       66.46       40.32     19.63 o 
   0  16   9        5.88        6.43     16.16 o 
   1  16   9      568.08      646.37     29.79 o 
   2  16   9      263.75      269.12     30.75 o 
   3  16   9       29.37       40.13     18.34 o 
   4  16   9      192.31      177.65     20.80 o 
   5  16   9       51.87       75.77     19.63 o 
   1  17   9        1.01        4.39     19.05 o 
   2  17   9       12.16        0.00     32.23 o 
   3  17   9       59.25       70.66     20.38 o 
  -3 -11  10       94.35       58.61     18.90 o 
  -2 -11  10      239.63      261.94     28.37 o 
  -1 -11  10      306.27      345.60     31.47 o 
  -5 -10  10       47.66       51.73     29.49 o 
  -4 -10  10       63.85       52.63     17.16 o 
  -3 -10  10      380.23      428.31     23.13 o 
  -2 -10  10       89.12      110.15     18.83 o 
  -1 -10  10        0.19        8.16     20.08 o 
   0 -10  10      271.49      255.23     28.60 o 
   1 -10  10      535.04      499.89     35.14 o 
  -6  -9  10      104.11      142.99     34.52 o 
  -5  -9  10       60.03       57.85     12.54 o 
  -4  -9  10      757.71      778.53     30.66 o 
  -3  -9  10       20.57        5.88     17.30 o 
  -2  -9  10        0.56        3.86     36.04 o 
  -1  -9  10      483.08      457.47     22.07 o 
   0  -9  10      396.75      399.57     28.78 o 
   1  -9  10      134.05       90.46     22.50 o 
   2  -9  10      356.72      366.58     29.85 o 
  -6  -8  10        7.93        4.75     26.36 o 
  -5  -8  10        2.02        0.00      9.18 o 
  -4  -8  10       15.44        0.00     12.10 o 
  -3  -8  10       11.87       42.42     14.95 o 
  -2  -8  10       19.15       13.45     10.78 o 
  -1  -8  10        8.98        9.18     10.79 o 
   0  -8  10      526.97      494.52     22.25 o 
   1  -8  10      706.20      730.55     36.31 o 
   2  -8  10        0.49        0.00     18.29 o 
   3  -8  10       60.66       54.15     21.16 o 
  -7  -7  10       21.55        3.50     30.39 o 
  -6  -7  10       35.72       44.62     15.56 o 
  -5  -7  10      287.39      329.70     21.38 o 
  -4  -7  10        1.70        2.36      8.22 o 
  -3  -7  10     1062.80     1040.21     19.40 o 
  -2  -7  10      144.37      144.99     12.67 o 
  -1  -7  10      656.41      636.73     33.42 o 
   0  -7  10      346.99      376.60     19.34 o 
   1  -7  10      200.73      245.41     23.71 o 
   2  -7  10      150.39      114.12     20.53 o 
   3  -7  10      683.48      676.23     35.68 o 
   4  -7  10      105.83      132.07     18.55 o 
  -7  -6  10      121.81       90.46     27.52 o 
  -6  -6  10       40.40       42.65     11.60 o 
  -5  -6  10       42.55       45.79      9.43 o 
  -4  -6  10     1327.64     1308.59     28.72 o 
  -3  -6  10     2721.90     2717.16     35.99 o 
  -2  -6  10      910.69      899.20     20.76 o 
  -1  -6  10      328.98      293.27     13.48 o 
   0  -6  10       92.12      115.90     10.63 o 
   1  -6  10       50.68       23.88     11.54 o 
   2  -6  10      338.56      330.77     18.48 o 
   3  -6  10       17.40        0.00     18.47 o 
   4  -6  10       98.77      109.65     25.19 o 
   5  -6  10      110.08      118.78     14.43 o 
  -7  -5  10      153.82      172.82     18.31 o 
  -6  -5  10      286.55      282.55     13.23 o 
  -5  -5  10     1101.36     1185.00     23.74 o 
  -4  -5  10      338.22      324.71     13.29 o 
  -3  -5  10      368.67      351.15     11.00 o 
  -2  -5  10     2095.90     2079.18     28.71 o 
  -1  -5  10     1033.20     1041.13     21.13 o 
   0  -5  10        8.12        7.99      6.29 o 
   1  -5  10      474.90      458.55     19.64 o 
   2  -5  10        1.24        1.69     11.44 o 
   3  -5  10      363.81      350.01     18.35 o 
   4  -5  10      183.27      187.74     17.02 o 
   5  -5  10       45.21       65.47     13.60 o 
  -8  -4  10       74.13       68.40     20.13 o 
  -7  -4  10       42.88       48.37     10.89 o 
  -6  -4  10       41.50       40.10      9.41 o 
  -5  -4  10        7.73        0.34      6.88 o 
  -4  -4  10       84.12       79.62      7.38 o 
  -3  -4  10       38.85       37.52      6.54 o 
  -2  -4  10       33.38       22.51      5.67 o 
  -1  -4  10     5534.71     5294.86     56.49 o 
   0  -4  10     3113.32     2989.38     49.44 o 
   1  -4  10       38.27       38.57      7.00 o 
   2  -4  10      240.92      249.93      9.77 o 
   3  -4  10     1723.15     1643.62     24.72 o 
   4  -4  10      423.72      432.29     20.89 o 
   5  -4  10      299.80      267.64     11.94 o 
   6  -4  10       18.09        9.14      9.78 o 
  -8  -3  10        0.99        1.44     11.77 o 
  -7  -3  10        1.77        0.00      9.65 o 
  -6  -3  10        1.08        7.09      8.46 o 
  -5  -3  10      264.48      248.84     15.51 o 
  -4  -3  10      166.98      166.82     10.77 o 
  -3  -3  10      357.72      348.35      9.94 o 
  -2  -3  10     1241.46     1246.76     20.23 o 
  -1  -3  10     3830.69     3923.83     43.06 o 
   0  -3  10      695.52      672.24     12.31 o 
   1  -3  10      738.61      765.20     14.10 o 
   2  -3  10     1640.21     1576.83     23.07 o 
   3  -3  10      583.93      606.12     20.58 o 
   4  -3  10      248.27      282.83     11.63 o 
   5  -3  10      133.58      136.39      9.93 o 
   6  -3  10        7.75        9.81      9.19 o 
  -8  -2  10      211.79      184.51     19.88 o 
  -7  -2  10      261.40      267.38     16.60 o 
  -6  -2  10      122.45      116.60      9.14 o 
  -5  -2  10      970.76     1043.99     18.76 o 
  -4  -2  10      524.99      568.52     12.03 o 
  -3  -2  10     1204.75     1189.50     23.69 o 
  -2  -2  10       17.27       20.58      4.86 o 
  -1  -2  10      964.27     1006.91     15.04 o 
   0  -2  10      591.25      585.84     11.29 o 
   1  -2  10     2207.04     2161.38     25.35 o 
   2  -2  10      332.53      291.46      9.57 o 
   3  -2  10      638.06      646.55     14.04 o 
   4  -2  10      987.96      943.64     17.72 o 
   5  -2  10        3.25        0.00      7.62 o 
   6  -2  10      343.67      349.81     13.14 o 
   7  -2  10      130.74      159.76     16.65 o 
  -8  -1  10       32.80       20.13     14.98 o 
  -7  -1  10       93.09       86.87     11.96 o 
  -6  -1  10     1171.46     1288.04     23.18 o 
  -5  -1  10       12.88       15.68      5.06 o 
  -4  -1  10        1.16        1.04      4.28 o 
  -3  -1  10      454.26      464.90      8.59 o 
  -2  -1  10        0.38        0.00      3.44 o 
  -1  -1  10        2.24        2.46      4.34 o 
   0  -1  10      674.21      662.43     10.45 o 
   1  -1  10      271.95      245.11     10.15 o 
   2  -1  10     3364.23     3280.48     42.33 o 
   3  -1  10       88.95       95.94      7.15 o 
   4  -1  10       19.77       16.24      6.42 o 
   5  -1  10     1270.56     1162.15     20.64 o 
   6  -1  10      910.70      963.04     21.79 o 
   7  -1  10       44.71       41.76     12.78 o 
  -8   0  10        9.96        0.00     10.44 o 
  -7   0  10        3.03       22.82     10.22 o 
  -6   0  10        6.28       16.65      5.89 o 
  -5   0  10       14.55       16.16      4.84 o 
  -4   0  10       45.43       38.17      4.64 o 
  -3   0  10       10.38       10.41      4.06 o 
  -2   0  10     2584.39     2475.15     23.16 o 
  -1   0  10     5036.43     4910.73     42.20 o 
   0   0  10      739.27      721.09      9.25 o 
   1   0  10     1941.11     1776.62     26.28 o 
   2   0  10     1044.73     1005.55     14.61 o 
   3   0  10       38.49       50.81      8.60 o 
   4   0  10     1154.73     1112.01     18.69 o 
   5   0  10      435.86      445.23     13.15 o 
   6   0  10      134.04      153.57     11.66 o 
   7   0  10      246.61      247.12     14.67 o 
  -8   1  10       97.61       88.43     16.04 o 
  -7   1  10        0.54        0.00      8.12 o 
  -6   1  10     1515.45     1488.57     34.01 o 
  -5   1  10        2.98        4.91      4.65 o 
  -4   1  10     1295.64     1260.46     15.48 o 
  -3   1  10     3066.60     3178.08     28.96 o 
  -2   1  10     4215.84     4078.28     41.65 o 
  -1   1  10      381.31      377.25      6.22 o 
   0   1  10       70.51       62.81      3.39 o 
   1   1  10     4292.86     4357.06     43.60 o 
   2   1  10      421.29      413.41      8.51 o 
   3   1  10       35.55       44.07      5.80 o 
   4   1  10       58.43       41.78      6.74 o 
   5   1  10      171.28      196.47     12.29 o 
   6   1  10      427.07      477.61     12.45 o 
   7   1  10        0.91       20.58     12.74 o 
   8   1  10        3.55        0.00     25.37 o 
  -8   2  10       33.76       19.00     15.46 o 
  -7   2  10      245.57      236.14     12.59 o 
  -6   2  10       14.23        7.31      6.92 o 
  -5   2  10      721.42      700.79     12.98 o 
  -4   2  10     1115.71     1087.97     22.85 o 
  -3   2  10     1322.12     1344.30     14.43 o 
  -2   2  10        1.10        3.11      3.02 o 
  -1   2  10     2343.13     2480.93     21.71 o 
   0   2  10       81.68       71.42      3.32 o 
   1   2  10       28.91       14.06      3.12 o 
   2   2  10     2883.89     2891.64     36.28 o 
   3   2  10     1211.51     1252.95     14.69 o 
   4   2  10     1054.07     1058.53     17.82 o 
   5   2  10      534.94      444.76     12.38 o 
   6   2  10      538.93      567.16     14.77 o 
   7   2  10      127.21      105.27     14.45 o 
   8   2  10      136.61      164.60     32.27 o 
  -8   3  10       29.37       26.98     22.41 o 
  -7   3  10      177.17      181.99     11.69 o 
  -6   3  10       64.74       55.06      6.99 o 
  -5   3  10      202.58      215.66      7.88 o 
  -4   3  10      251.56      242.04      7.77 o 
  -3   3  10       19.80       12.15      3.31 o 
  -2   3  10       10.08        3.60      2.07 o 
  -1   3  10       14.82        8.81      2.59 o 
   0   3  10       76.51       62.91      3.54 o 
   1   3  10     6680.96     6412.31     54.03 o 
   2   3  10       83.03       93.98      4.31 o 
   3   3  10      919.92      930.55     13.10 o 
   4   3  10     2377.70     2321.52     32.72 o 
   5   3  10     1305.57     1264.04     20.49 o 
   6   3  10       57.74       30.70      9.14 o 
   7   3  10        5.02        0.00     19.68 o 
   8   3  10       86.40       63.56     26.54 o 
  -8   4  10       24.62        3.68     22.41 o 
  -7   4  10       60.19       65.08      9.00 o 
  -6   4  10       63.08       69.19      7.41 o 
  -5   4  10      104.13       86.02      6.80 o 
  -4   4  10     1435.99     1385.02     18.68 o 
  -3   4  10      137.46      155.97      6.28 o 
  -2   4  10     2175.55     2043.04     19.31 o 
  -1   4  10      991.07     1024.53     11.15 o 
   0   4  10     5553.30     5049.71     47.24 o 
   1   4  10        5.35        0.16      2.99 o 
   2   4  10     1813.99     1858.95     19.61 o 
   3   4  10     1564.44     1544.13     20.74 o 
   4   4  10      574.36      566.80     10.39 o 
   5   4  10       83.69      102.97      7.43 o 
   6   4  10      234.35      252.63     14.81 o 
   7   4  10       45.71       44.69     20.66 o 
   8   4  10       44.83       51.28     28.42 o 
  -7   5  10      235.50      213.32     15.01 o 
  -6   5  10      161.02      144.69     10.13 o 
  -5   5  10      604.57      576.15     13.77 o 
  -4   5  10       83.92       94.25      6.13 o 
  -3   5  10     1211.48     1175.04     16.23 o 
  -2   5  10     1078.70     1095.71     15.02 o 
  -1   5  10        6.22        2.80      3.75 o 
   0   5  10        7.16        6.36      3.05 o 
   1   5  10      168.85      176.12      5.61 o 
   2   5  10       65.93       46.86      5.21 o 
   3   5  10        5.14        2.71      3.90 o 
   4   5  10      907.71      947.60     14.46 o 
   5   5  10     1644.22     1659.83     23.46 o 
   6   5  10       20.72       31.26      7.24 o 
   7   5  10        0.58        0.90     11.54 o 
   8   5  10      200.35      224.19     17.03 o 
  -7   6  10       16.39        5.48     13.46 o 
  -6   6  10       55.37       54.56      9.17 o 
  -5   6  10      135.09      162.89     10.57 o 
  -4   6  10     1457.16     1411.46     19.25 o 
  -3   6  10       36.26       20.37      4.76 o 
  -2   6  10       34.26       16.59      4.35 o 
  -1   6  10        0.02        4.07      4.22 o 
   0   6  10      516.92      528.13     15.42 o 
   1   6  10     1770.33     1673.19     21.89 o 
   2   6  10        9.31        4.45      3.76 o 
   3   6  10     2108.00     2109.85     23.04 o 
   4   6  10       61.16       54.02      6.24 o 
   5   6  10      281.51      322.06     10.74 o 
   6   6  10      549.10      530.04     16.49 o 
   7   6  10      693.76      797.04     33.40 o 
   8   6  10       49.27       47.51     26.27 o 
  -7   7  10        5.32       14.49     14.52 o 
  -6   7  10       82.87      114.33     20.04 o 
  -5   7  10      172.01      199.05      8.54 o 
  -4   7  10      339.23      325.84      9.16 o 
  -3   7  10      423.91      377.29      9.13 o 
  -2   7  10      812.79      735.68     12.15 o 
  -1   7  10      357.86      351.30      8.93 o 
   0   7  10     5555.21     5268.04     69.20 o 
   1   7  10        5.90        2.60      4.13 o 
   2   7  10     1795.22     1747.84     22.63 o 
   3   7  10      589.25      576.61     12.06 o 
   4   7  10      366.37      351.81     15.29 o 
   5   7  10      160.97      145.20     10.22 o 
   6   7  10      196.01      186.43     12.14 o 
   7   7  10       64.88       68.53     11.87 o 
   8   7  10      152.49      155.54     31.20 o 
  -6   8  10       28.88       19.05      9.35 o 
  -5   8  10      187.13      199.24     10.34 o 
  -4   8  10      941.72      913.85     14.98 o 
  -3   8  10      700.38      659.33     12.07 o 
  -2   8  10      595.18      603.31     15.13 o 
  -1   8  10     6463.78     6351.58    102.74 o 
   0   8  10       13.45       14.97      4.40 o 
   1   8  10      227.32      230.00      7.16 o 
   2   8  10      605.24      587.37     11.99 o 
   3   8  10      298.10      281.38      8.87 o 
   4   8  10      322.96      307.38     15.67 o 
   5   8  10      280.23      340.18     16.05 o 
   6   8  10      218.12      211.73     12.98 o 
   7   8  10       90.85       70.91     15.29 o 
   8   8  10        1.59       10.90     11.96 o 
  -6   9  10      148.22      210.28     24.74 o 
  -5   9  10       78.45       90.47     11.83 o 
  -4   9  10      629.08      644.63     16.33 o 
  -3   9  10       57.21       28.37      8.02 o 
  -2   9  10     1443.50     1429.63     37.50 o 
  -1   9  10        4.19        6.86      7.26 o 
   0   9  10      813.75      799.66     14.51 o 
   1   9  10      968.51      937.00     13.62 o 
   2   9  10       19.92       19.66      6.53 o 
   3   9  10     1418.65     1442.25     24.42 o 
   4   9  10     1790.22     1710.47     32.89 o 
   5   9  10      170.42      177.89     10.10 o 
   6   9  10        4.79        0.00      8.48 o 
   7   9  10      404.84      417.51     22.23 o 
   8   9  10        7.17        0.00     26.36 o 
  -6  10  10        1.32        0.00     15.27 o 
  -5  10  10       28.03       29.42     11.16 o 
  -4  10  10      285.56      228.22     21.89 o 
  -3  10  10       72.67       34.09     10.36 o 
  -2  10  10       57.65       53.35      9.36 o 
  -1  10  10      425.71      421.71     14.43 o 
   0  10  10      211.00      192.48      9.73 o 
   1  10  10       96.42       99.05     11.97 o 
   2  10  10     4002.84     4012.99     48.32 o 
   3  10  10      459.29      444.10     13.03 o 
   4  10  10      288.39      274.35     16.95 o 
   5  10  10      467.89      454.84     21.61 o 
   6  10  10      753.23      699.85     20.15 o 
   7  10  10        8.33        6.30     11.55 o 
   8  10  10        7.98       32.63     27.43 o 
  -5  11  10       16.46        0.62     23.53 o 
  -4  11  10       73.42       85.73     11.49 o 
  -3  11  10        4.60        0.00      9.83 o 
  -2  11  10       33.20       26.45      9.70 o 
  -1  11  10      697.33      656.72     18.09 o 
   0  11  10      728.22      717.26     19.20 o 
   1  11  10      978.58      900.84     68.73 o 
   2  11  10     1016.40     1127.90     31.66 o 
   3  11  10      194.40      205.84      9.59 o 
   4  11  10      286.27      312.26     12.37 o 
   5  11  10       86.45       85.42     19.25 o 
   6  11  10       91.73       87.20     10.37 o 
   7  11  10      176.24      203.68     30.39 o 
   8  11  10        7.03        0.00     27.43 o 
  -5  12  10       83.23       76.07     16.59 o 
  -4  12  10      198.88      225.16     22.39 o 
  -3  12  10       65.77       69.67     14.38 o 
  -2  12  10      992.68     1043.87     31.19 o 
  -1  12  10      259.96      233.19     12.63 o 
   0  12  10       81.52      111.38     10.93 o 
   1  12  10       20.13       14.62     11.82 o 
   2  12  10        5.43        0.00     12.77 o 
   3  12  10        1.33        0.19     12.81 o 
   4  12  10       18.10       26.68     10.07 o 
   5  12  10       84.79      120.09     12.44 o 
   6  12  10      577.73      576.91     18.30 o 
   7  12  10       13.71        0.00     14.96 o 
  -4  13  10        1.98        0.00     14.24 o 
  -3  13  10       92.65      139.92     16.81 o 
  -2  13  10      155.54      149.72     15.45 o 
  -1  13  10      230.55      242.44     17.93 o 
   0  13  10       61.06       68.26     28.02 o 
   1  13  10       85.09       92.03     14.93 o 
   2  13  10      441.21      429.52     35.99 o 
   3  13  10       74.02       71.18     16.26 o 
   4  13  10      535.45      536.19     25.89 o 
   5  13  10       93.65       96.19     10.28 o 
   6  13  10       76.55       64.82     11.23 o 
   7  13  10        1.11        4.89     17.81 o 
  -3  14  10      123.37      123.65     17.02 o 
  -2  14  10      312.86      407.37     33.62 o 
  -1  14  10       52.81       39.06     15.79 o 
   0  14  10       73.93       72.35     17.14 o 
   1  14  10      769.69      804.61     29.48 o 
   2  14  10      231.06      229.01     18.95 o 
   3  14  10      132.39      149.38     18.13 o 
   4  14  10        3.26        1.97     15.31 o 
   5  14  10       21.53       34.28     17.72 o 
   6  14  10        5.23        6.84     10.56 o 
  -2  15  10       87.58      106.77     27.97 o 
  -1  15  10        0.34       23.94     24.65 o 
   0  15  10      352.96      424.04     23.10 o 
   1  15  10      188.50      189.02     19.60 o 
   2  15  10       77.33       60.26     16.00 o 
   3  15  10      140.82      154.00     18.29 o 
   4  15  10        1.70        0.00     16.21 o 
   5  15  10        2.90        0.00     17.91 o 
   6  15  10       98.00       91.45     24.97 o 
  -1  16  10       20.19       22.05     24.21 o 
   0  16  10       13.24       17.93     37.16 o 
   1  16  10       45.42       29.44     17.84 o 
   2  16  10        0.80       10.80     17.07 o 
   3  16  10       53.69       37.97     18.13 o 
   4  16  10       70.98       83.82     25.91 o 
   5  16  10      267.96      267.78     33.80 o 
   2  17  10      228.84      252.70     23.11 o 
  -3 -10  11        0.16        0.00     17.33 o 
  -2 -10  11       49.78       54.60     18.69 o 
  -1 -10  11       71.88       85.26     26.09 o 
   0 -10  11      255.46      199.29     29.58 o 
  -5  -9  11        2.82        0.00     25.55 o 
  -4  -9  11       21.89       23.16     16.01 o 
  -3  -9  11       39.59       14.46     19.68 o 
  -2  -9  11       44.87       33.90     16.99 o 
  -1  -9  11       94.85       60.60     23.49 o 
   0  -9  11      330.26      342.01     29.05 o 
   1  -9  11       30.50       52.27     22.86 o 
   2  -9  11        4.97        3.41     24.65 o 
  -6  -8  11       10.97        0.00     29.23 o 
  -5  -8  11       57.75       43.09     16.81 o 
  -4  -8  11      332.31      323.40     14.25 o 
  -3  -8  11      239.51      248.09     19.40 o 
  -2  -8  11        4.73       10.49     12.49 o 
  -1  -8  11      181.69      248.81     30.08 o 
   0  -8  11      191.05      127.48     22.50 o 
   1  -8  11       78.82       64.82     21.34 o 
   2  -8  11       48.82       86.42     24.56 o 
   3  -8  11       16.45        0.00     23.22 o 
  -6  -7  11        9.83       12.12     18.02 o 
  -5  -7  11      324.49      349.55     20.03 o 
  -4  -7  11       37.22       40.08      9.79 o 
  -3  -7  11       49.21       40.70      9.46 o 
  -2  -7  11       16.09       16.16     11.49 o 
  -1  -7  11      430.17      425.06     16.91 o 
   0  -7  11       78.45       97.24     14.04 o 
   1  -7  11      115.39      103.90     22.95 o 
   2  -7  11        2.88        0.00     20.44 o 
   3  -7  11      463.47      469.14     31.02 o 
   4  -7  11        3.78        0.00     20.26 o 
  -7  -6  11       42.59       34.21     17.38 o 
  -6  -6  11       14.84       30.77     17.30 o 
  -5  -6  11       37.13       62.86      9.97 o 
  -4  -6  11      193.78      186.91     11.22 o 
  -3  -6  11      356.38      385.46     12.46 o 
  -2  -6  11      159.90      145.51      8.83 o 
  -1  -6  11      751.50      670.47     20.85 o 
   0  -6  11     1003.08      988.12     29.52 o 
   1  -6  11       81.48      102.89     15.05 o 
   2  -6  11      211.25      213.99     24.56 o 
   3  -6  11      179.76      211.75     23.40 o 
   4  -6  11      131.45      148.01     23.58 o 
  -7  -5  11        3.03       20.38     32.72 o 
  -6  -5  11        3.00        1.15      9.63 o 
  -5  -5  11      317.18      295.90     13.46 o 
  -4  -5  11        3.56        3.44      7.40 o 
  -3  -5  11      109.33      105.06      8.49 o 
  -2  -5  11      264.90      238.41      9.73 o 
  -1  -5  11     1280.04     1251.31     20.72 o 
   0  -5  11      141.15      173.42     10.01 o 
   1  -5  11        0.88        0.00     21.38 o 
   2  -5  11      919.05      808.19     26.67 o 
   3  -5  11      140.08      130.89     22.59 o 
   4  -5  11        1.82        0.00     20.57 o 
   5  -5  11       24.09       10.69     13.06 o 
  -7  -4  11       62.07       52.61     17.45 o 
  -6  -4  11      740.81      673.78     19.01 o 
  -5  -4  11      137.60      148.09     10.74 o 
  -4  -4  11      288.17      308.75     15.19 o 
  -3  -4  11     1997.27     1951.25     28.30 o 
  -2  -4  11      511.25      511.98     14.56 o 
  -1  -4  11      200.66      194.19      8.71 o 
   0  -4  11      374.16      370.42     12.77 o 
   1  -4  11      446.38      428.80     13.67 o 
   2  -4  11      179.43      191.12     10.18 o 
   3  -4  11      338.18      394.22     21.41 o 
   4  -4  11      282.97      307.74     22.60 o 
   5  -4  11        2.74        3.40      9.38 o 
  -7  -3  11        9.02        7.36     10.10 o 
  -6  -3  11        5.10        5.87      9.33 o 
  -5  -3  11      128.80      145.49     11.05 o 
  -4  -3  11      577.80      578.08     13.99 o 
  -3  -3  11       85.44       84.94      7.39 o 
  -2  -3  11      360.99      342.75      9.87 o 
  -1  -3  11     2216.85     2153.58     39.56 o 
   0  -3  11     1134.37     1177.92     17.73 o 
   1  -3  11      626.59      632.38     15.91 o 
   2  -3  11      715.29      795.26     32.53 o 
   3  -3  11      553.57      636.23     17.23 o 
   4  -3  11      267.00      273.03     12.67 o 
   5  -3  11      146.91      127.34     11.55 o 
   6  -3  11      381.46      427.10     18.17 o 
  -8  -2  11       14.73        0.00     20.31 o 
  -7  -2  11       24.53       41.07     11.15 o 
  -6  -2  11       97.09       88.83      9.16 o 
  -5  -2  11      178.54      172.29      9.58 o 
  -4  -2  11      243.51      253.26      8.83 o 
  -3  -2  11      302.84      296.95      9.09 o 
  -2  -2  11      133.32      140.98      7.79 o 
  -1  -2  11      712.66      714.82     13.16 o 
   0  -2  11      393.04      385.33      9.85 o 
   1  -2  11     1334.37     1325.32     21.19 o 
   2  -2  11       83.27       76.49      7.11 o 
   3  -2  11       82.94      116.99     16.89 o 
   4  -2  11      212.23      203.11      9.94 o 
   5  -2  11      343.69      348.45     14.60 o 
   6  -2  11      166.60      204.83     11.87 o 
  -8  -1  11       29.75       53.04     16.49 o 
  -7  -1  11        1.97        4.66     15.14 o 
  -6  -1  11      403.10      409.77     12.97 o 
  -5  -1  11       98.41       87.02      6.59 o 
  -4  -1  11      490.81      478.81      9.69 o 
  -3  -1  11      290.63      313.61      7.70 o 
  -2  -1  11     5739.08     5625.57     59.34 o 
  -1  -1  11       46.44       50.41      5.21 o 
   0  -1  11       43.49       30.29      4.61 o 
   1  -1  11       12.72       10.87      5.15 o 
   2  -1  11      117.78      135.53      8.62 o 
   3  -1  11       10.00        1.05      6.44 o 
   4  -1  11        9.36       18.86      7.45 o 
   5  -1  11      178.07      183.68     10.31 o 
   6  -1  11      248.74      295.77     11.93 o 
   7  -1  11        0.08        0.00     11.52 o 
  -8   0  11       25.97       17.36     18.60 o 
  -7   0  11       85.04      104.35      9.81 o 
  -6   0  11       19.05       24.16      6.40 o 
  -5   0  11      165.82      162.22      7.31 o 
  -4   0  11      687.03      739.64     14.10 o 
  -3   0  11     1141.10     1181.80     14.97 o 
  -2   0  11       42.88       51.21      8.57 o 
  -1   0  11     2028.92     2078.18     20.25 o 
   0   0  11      663.42      656.41      9.06 o 
   1   0  11      268.09      300.94      9.42 o 
   2   0  11     4957.76     5026.72     52.24 o 
   3   0  11      621.39      641.35     14.36 o 
   4   0  11      123.17      158.92     10.00 o 
   5   0  11      142.84      184.44     11.14 o 
   6   0  11      104.19      119.25      9.41 o 
   7   0  11       30.22       27.69     15.34 o 
  -8   1  11       68.56       78.67     17.33 o 
  -7   1  11      112.67      111.31     11.14 o 
  -6   1  11       17.13       14.83      7.69 o 
  -5   1  11      236.80      201.99      7.63 o 
  -4   1  11      131.42      152.63      6.03 o 
  -3   1  11      120.91      103.47      5.10 o 
  -2   1  11     1623.49     1583.04     15.61 o 
  -1   1  11       65.66       65.74      3.72 o 
   0   1  11      283.08      279.65      7.15 o 
   1   1  11     7921.87     7995.07    141.59 o 
   2   1  11      638.07      659.96     12.01 o 
   3   1  11      735.07      702.42     14.58 o 
   4   1  11      412.33      368.28     11.51 o 
   5   1  11      728.99      708.30     16.10 o 
   6   1  11       34.20       22.33      7.74 o 
   7   1  11        7.72        0.00     25.91 o 
  -8   2  11      182.53      188.67     32.36 o 
  -7   2  11       36.74       26.29     10.11 o 
  -6   2  11      377.14      384.84     12.19 o 
  -5   2  11      637.82      599.49     14.34 o 
  -4   2  11     1456.67     1401.29     21.51 o 
  -3   2  11      266.66      252.28      6.30 o 
  -2   2  11      784.05      769.94     10.10 o 
  -1   2  11        8.64        7.93      3.06 o 
   0   2  11     7579.60     7662.52     64.18 o 
   1   2  11      859.33      847.71     10.65 o 
   2   2  11       18.05        9.98      3.56 o 
   3   2  11     2093.58     2008.94     27.68 o 
   4   2  11     1001.19      933.33     17.33 o 
   5   2  11        3.77       12.87      7.29 o 
   6   2  11       51.21       76.85      8.82 o 
   7   2  11        0.08       26.09     23.94 o 
  -7   3  11      317.47      278.91     19.71 o 
  -6   3  11        8.82        1.62      7.86 o 
  -5   3  11       11.03       19.19      6.08 o 
  -4   3  11      273.35      307.90     10.02 o 
  -3   3  11     2248.74     2309.24     23.79 o 
  -2   3  11       98.29       98.27      4.29 o 
  -1   3  11     2276.25     2318.15     21.95 o 
   0   3  11        6.51        3.63      3.12 o 
   1   3  11     2089.51     2114.03     20.68 o 
   2   3  11     1243.77     1240.97     22.61 o 
   3   3  11       23.70       36.27      4.30 o 
   4   3  11      694.70      663.59     18.83 o 
   5   3  11     1353.56     1478.83     23.13 o 
   6   3  11        0.11        4.63      9.58 o 
   7   3  11      133.28      186.09     15.46 o 
   8   3  11      131.61      113.41     29.23 o 
  -7   4  11       42.20       13.52     13.66 o 
  -6   4  11      284.54      325.02     11.58 o 
  -5   4  11      846.75      840.93     14.72 o 
  -4   4  11       57.04       48.79      6.29 o 
  -3   4  11     1182.22     1132.11     16.21 o 
  -2   4  11     1103.71     1020.49     16.03 o 
  -1   4  11      287.80      292.77      5.86 o 
   0   4  11     1008.93      920.68     11.76 o 
   1   4  11      230.13      227.57      5.89 o 
   2   4  11      801.94      840.54     11.42 o 
   3   4  11     4886.64     4886.26     49.32 o 
   4   4  11     2087.21     2158.53     24.89 o 
   5   4  11        9.25        7.11      8.57 o 
   6   4  11       17.67       25.88     11.89 o 
   7   4  11      602.05      637.68     24.39 o 
   8   4  11        5.74        0.00     24.29 o 
  -7   5  11        0.69       18.21     11.76 o 
  -6   5  11       51.01       54.87      8.15 o 
  -5   5  11       48.25       40.53      6.57 o 
  -4   5  11      161.77      154.50      8.92 o 
  -3   5  11     3887.69     3605.36     39.04 o 
  -2   5  11        3.56        1.79      4.47 o 
  -1   5  11       67.77       51.88      4.74 o 
   0   5  11     4868.20     5153.99     52.46 o 
   1   5  11      289.16      287.81      7.16 o 
   2   5  11     1410.01     1435.70     17.48 o 
   3   5  11      215.43      199.62      6.52 o 
   4   5  11      177.55      150.67      7.11 o 
   5   5  11      209.21      200.30     12.12 o 
   6   5  11      170.22      179.20      9.55 o 
   7   5  11      212.15      202.38     15.07 o 
   8   5  11        4.91        3.41     25.55 o 
  -7   6  11       40.96       43.16     15.68 o 
  -6   6  11      130.00      114.33      9.11 o 
  -5   6  11     1083.87     1092.97     17.41 o 
  -4   6  11       59.17       61.42      6.37 o 
  -3   6  11      314.66      336.63      8.94 o 
  -2   6  11       14.69       15.92      4.80 o 
  -1   6  11     6379.12     6253.69     62.94 o 
   0   6  11     1326.86     1279.51     18.51 o 
   1   6  11      282.59      294.60      8.50 o 
   2   6  11     3095.97     3340.36     34.43 o 
   3   6  11       10.41        0.00      4.44 o 
   4   6  11      118.68      130.17      6.62 o 
   5   6  11       52.30       85.71      7.54 o 
   6   6  11      152.20      141.61     13.24 o 
   7   6  11      300.37      340.48     18.93 o 
   8   6  11        0.02        0.00     26.54 o 
  -7   7  11       49.31       63.48     15.55 o 
  -6   7  11      280.65      311.83     12.40 o 
  -5   7  11        3.04        7.24      7.31 o 
  -4   7  11     1461.07     1507.54     20.75 o 
  -3   7  11     1482.51     1476.64     19.79 o 
  -2   7  11       46.55       65.88      5.57 o 
  -1   7  11      738.00      737.89     19.94 o 
   0   7  11     2042.38     2026.47     26.19 o 
   1   7  11     1143.29     1115.36     16.71 o 
   2   7  11      726.22      684.70     12.60 o 
   3   7  11      169.23      143.82     18.72 o 
   4   7  11     5087.86     5318.97     62.79 o 
   5   7  11      225.42      231.76     19.12 o 
   6   7  11       66.21       96.99     19.45 o 
   7   7  11       86.37       97.86     16.00 o 
   8   7  11       50.59       41.60     26.45 o 
  -6   8  11        4.77       19.66      8.99 o 
  -5   8  11        0.80        1.82      7.21 o 
  -4   8  11       78.14       79.25      7.20 o 
  -3   8  11      493.28      426.51     14.62 o 
  -2   8  11        9.16       11.24      4.90 o 
  -1   8  11     1870.97     1922.38     25.52 o 
   0   8  11       29.74       31.31      5.06 o 
   1   8  11       36.85       40.40      7.13 o 
   2   8  11     3624.96     3496.22     57.77 o 
   3   8  11     2844.44     2702.21     43.69 o 
   4   8  11      306.60      297.45     11.27 o 
   5   8  11        2.80        3.31      7.55 o 
   6   8  11      368.35      357.56     16.87 o 
   7   8  11       89.44       79.02     12.71 o 
   8   8  11        2.77        6.19     24.65 o 
  -6   9  11       47.45       50.71     10.67 o 
  -5   9  11       20.39       19.01      8.50 o 
  -4   9  11      282.57      254.28     13.40 o 
  -3   9  11      143.13      139.52      7.09 o 
  -2   9  11     1523.04     1537.66     23.27 o 
  -1   9  11      605.84      586.09     12.22 o 
   0   9  11      681.03      674.87     12.71 o 
   1   9  11     1659.85     1666.39     22.49 o 
   2   9  11      522.24      491.04     11.79 o 
   3   9  11       95.92       77.07      7.59 o 
   4   9  11      974.22      929.29     19.33 o 
   5   9  11      360.34      338.63     21.63 o 
   6   9  11        1.59        0.00      9.73 o 
   7   9  11      201.58      218.85     26.18 o 
   8   9  11        1.04        0.00     24.47 o 
  -5  10  11      247.85      234.30     14.84 o 
  -4  10  11      414.25      416.38     16.06 o 
  -3  10  11      134.72      176.68     10.70 o 
  -2  10  11      430.63      464.87     16.78 o 
  -1  10  11        0.95        3.41      8.04 o 
   0  10  11       15.95       31.24      7.77 o 
   1  10  11       99.29       81.75     10.14 o 
   2  10  11        7.87       10.52      5.60 o 
   3  10  11      329.51      365.76     12.42 o 
   4  10  11      124.38      110.99      9.22 o 
   5  10  11        8.05       11.98      8.50 o 
   6  10  11     1374.53     1438.56     43.35 o 
   7  10  11       19.99       43.57     26.98 o 
   8  10  11      122.63      142.36     29.49 o 
  -5  11  11        1.05       13.81     15.42 o 
  -4  11  11       98.83       84.20     12.38 o 
  -3  11  11      141.08      142.79     14.18 o 
  -2  11  11       90.34       99.18     11.42 o 
  -1  11  11      962.45      895.11     21.82 o 
   0  11  11      153.71      162.97     14.53 o 
   1  11  11     1043.95     1028.85     29.51 o 
   2  11  11       61.93       39.24      7.28 o 
   3  11  11      911.17      921.81     19.65 o 
   4  11  11       73.72       62.57      9.42 o 
   5  11  11     1141.78     1157.97     24.18 o 
   6  11  11        8.30       18.11      9.78 o 
   7  11  11       17.75       16.23     23.13 o 
  -4  12  11       11.17       11.24     15.69 o 
  -3  12  11      151.14      142.07     15.05 o 
  -2  12  11     1309.84     1308.84     61.86 o 
  -1  12  11      133.73      157.69     15.42 o 
   0  12  11      545.96      534.89     22.91 o 
   1  12  11     1221.71     1185.86     36.94 o 
   2  12  11      262.60      253.88     31.47 o 
   3  12  11       45.51       42.44      7.93 o 
   4  12  11       86.19       93.02     18.60 o 
   5  12  11       65.21       51.16      9.79 o 
   6  12  11      106.97      104.21     11.47 o 
   7  12  11      105.02      103.63     26.27 o 
  -4  13  11       41.00       59.56     13.50 o 
  -3  13  11      496.43      449.14     23.13 o 
  -2  13  11        0.51        0.00     12.69 o 
  -1  13  11       44.56       48.88     15.15 o 
   0  13  11     1207.34     1177.19     47.42 o 
   1  13  11       11.55       28.71     13.62 o 
   2  13  11       57.25       79.60     15.75 o 
   3  13  11      289.68      297.61     31.78 o 
   4  13  11        0.18        5.60      8.81 o 
   5  13  11       32.96        9.92      9.48 o 
   6  13  11       76.70       83.73     32.14 o 
   7  13  11        2.54        0.00     22.46 o 
  -3  14  11       74.15       89.68     16.68 o 
  -2  14  11       10.79       32.63     24.92 o 
  -1  14  11      407.53      448.90     23.83 o 
   0  14  11       48.79       33.44     16.76 o 
   1  14  11      715.00      673.49     29.06 o 
   2  14  11      519.72      505.35     24.49 o 
   3  14  11      295.89      260.89     21.38 o 
   4  14  11       17.24       20.46     16.47 o 
   5  14  11      870.62      831.63     21.44 o 
   6  14  11        0.29        0.00     35.37 o 
  -2  15  11       59.27       32.54     26.45 o 
  -1  15  11        0.30        0.00     22.59 o 
   0  15  11      850.04      858.74     31.62 o 
   1  15  11      219.57      226.77     20.62 o 
   2  15  11      253.22      240.58     20.79 o 
   3  15  11      176.86      186.42     34.69 o 
   4  15  11      351.94      381.17     26.09 o 
   5  15  11        9.96       18.88     17.51 o 
   0  16  11        7.71        0.00     30.79 o 
   1  16  11      104.10       85.99     20.12 o 
   2  16  11      284.13      292.94     22.46 o 
   3  16  11       53.63       52.63     28.69 o 
   4  16  11        0.49        3.77     18.76 o 
  -4  -9  12      156.62      216.32     41.01 o 
  -3  -9  12        4.44        3.11     16.97 o 
  -2  -9  12        1.30        0.00     17.33 o 
  -1  -9  12       73.01       80.86     25.91 o 
   0  -9  12       60.93       44.82     23.58 o 
  -5  -8  12      119.01      106.95     22.86 o 
  -4  -8  12       81.56       72.71     11.12 o 
  -3  -8  12      104.50      127.78     19.21 o 
  -2  -8  12       87.23       53.52     16.67 o 
  -1  -8  12       19.28       43.75     20.26 o 
   0  -8  12      445.71      460.35     33.80 o 
   1  -8  12       32.90       63.83     24.83 o 
   2  -8  12      157.69      169.53     28.51 o 
  -6  -7  12       15.98       23.35     17.25 o 
  -5  -7  12      104.86      106.88     21.70 o 
  -4  -7  12      373.58      372.79     15.80 o 
  -3  -7  12       17.06        4.75      9.31 o 
  -2  -7  12        4.59        7.68     11.57 o 
  -1  -7  12     1984.47     2034.46     47.04 o 
   0  -7  12      167.12      151.15     23.04 o 
   1  -7  12        6.59       13.63     20.26 o 
   2  -7  12       28.66       33.62     23.94 o 
   3  -7  12       31.34       44.82     22.50 o 
  -6  -6  12      232.01      200.46     20.86 o 
  -5  -6  12        2.06        0.00     14.81 o 
  -4  -6  12      128.81      152.51     11.31 o 
  -3  -6  12       83.07       87.21      8.97 o 
  -2  -6  12     1465.14     1460.06     24.16 o 
  -1  -6  12       14.53       10.25      7.73 o 
   0  -6  12      173.38      158.41     23.31 o 
   1  -6  12     1026.88     1000.85     41.78 o 
   2  -6  12      138.26      105.16     23.85 o 
   3  -6  12      130.87      147.83     25.10 o 
   4  -6  12      205.45      225.20     28.96 o 
  -6  -5  12      483.35      471.37     37.43 o 
  -5  -5  12       74.80       80.49     10.98 o 
  -4  -5  12       93.20      100.21      9.09 o 
  -3  -5  12        5.21        8.60      7.86 o 
  -2  -5  12       30.79       30.79      7.69 o 
  -1  -5  12      312.41      312.61     19.81 o 
   0  -5  12     1162.01     1119.43     26.53 o 
   1  -5  12        0.61       11.03     17.30 o 
   2  -5  12     1787.33     1653.40     53.70 o 
   3  -5  12      418.76      468.33     29.67 o 
   4  -5  12       47.22       64.64     21.07 o 
  -7  -4  12       83.13       85.38     18.67 o 
  -6  -4  12       80.65       95.98     16.37 o 
  -5  -4  12       24.77       30.98      9.30 o 
  -4  -4  12      444.40      431.18     20.64 o 
  -3  -4  12        3.16        0.00      7.21 o 
  -2  -4  12      392.38      404.80     12.37 o 
  -1  -4  12      481.19      441.31     15.93 o 
   0  -4  12      100.88      119.40     18.82 o 
   1  -4  12     3029.48     2887.53     62.73 o 
   2  -4  12     1365.53     1319.28     61.72 o 
   3  -4  12       52.74       62.58     15.37 o 
   4  -4  12      216.56      193.12     12.39 o 
   5  -4  12      190.91      174.84     13.32 o 
  -7  -3  12       94.42      102.77     18.14 o 
  -6  -3  12      470.40      469.98     16.49 o 
  -5  -3  12      887.12      886.17     19.00 o 
  -4  -3  12       49.58       67.60      8.28 o 
  -3  -3  12        5.62        0.28      6.95 o 
  -2  -3  12     2286.21     2274.68     31.47 o 
  -1  -3  12      620.71      641.88     14.58 o 
   0  -3  12      906.36      854.14     16.43 o 
   1  -3  12        0.85        3.41      9.28 o 
   2  -3  12       42.29       55.09      8.86 o 
   3  -3  12      825.57      820.13     22.14 o 
   4  -3  12       71.02       61.30     10.44 o 
   5  -3  12      178.62      168.16     13.06 o 
  -7  -2  12      375.91      456.33     17.55 o 
  -6  -2  12       49.31       58.99      9.98 o 
  -5  -2  12      181.59      208.57     10.27 o 
  -4  -2  12      565.26      570.47     14.52 o 
  -3  -2  12      875.22      936.55     16.23 o 
  -2  -2  12      379.17      382.51     11.95 o 
  -1  -2  12      183.10      171.64     11.01 o 
   0  -2  12     1183.89     1171.96     17.93 o 
   1  -2  12       95.24       82.65     12.70 o 
   2  -2  12      150.95      147.07      8.73 o 
   3  -2  12      317.88      336.17     11.88 o 
   4  -2  12      886.85      868.10     25.03 o 
   5  -2  12      197.96      230.86     13.23 o 
   6  -2  12       11.16        0.46     12.77 o 
  -7  -1  12       14.04        6.32     16.30 o 
  -6  -1  12       44.71       58.91      9.04 o 
  -5  -1  12      696.60      690.28     16.30 o 
  -4  -1  12       65.11       46.96      6.92 o 
  -3  -1  12      191.98      189.83      7.99 o 
  -2  -1  12     1176.38     1100.78     17.20 o 
  -1  -1  12       47.53       52.53      8.86 o 
   0  -1  12       62.76       64.42      5.98 o 
   1  -1  12     1613.78     1522.23     20.49 o 
   2  -1  12     4137.38     4192.50     50.60 o 
   3  -1  12      334.76      307.64     11.33 o 
   4  -1  12      141.25      158.96     11.18 o 
   5  -1  12      105.53       78.05     10.77 o 
   6  -1  12        0.65        9.14     11.95 o 
  -7   0  12        0.68        2.98     10.11 o 
  -6   0  12       84.61       74.29      7.44 o 
  -5   0  12        7.05        6.24      6.09 o 
  -4   0  12      489.00      515.21     11.38 o 
  -3   0  12     2877.05     2736.11     39.30 o 
  -2   0  12     1396.53     1455.56     17.33 o 
  -1   0  12      100.39       87.52      6.15 o 
   0   0  12     2327.37     2237.82     24.71 o 
   1   0  12     1576.61     1640.04     23.73 o 
   2   0  12       23.73       12.27      6.43 o 
   3   0  12      343.38      325.81     14.51 o 
   4   0  12     1075.34      930.01     18.46 o 
   5   0  12       47.78       44.12      9.91 o 
   6   0  12      184.37      182.26     19.21 o 
   7   0  12        0.73        7.08     25.55 o 
  -7   1  12      216.12      244.68     13.63 o 
  -6   1  12      245.47      230.66     12.70 o 
  -5   1  12      615.87      678.08     13.01 o 
  -4   1  12      235.98      214.90      7.63 o 
  -3   1  12      604.96      640.76     12.68 o 
  -2   1  12      600.99      579.74      9.96 o 
  -1   1  12     2719.55     2649.01     25.04 o 
   0   1  12      141.57      126.82      6.66 o 
   1   1  12       59.48       70.20      5.82 o 
   2   1  12     1645.35     1619.21     24.77 o 
   3   1  12      194.80      181.82     13.10 o 
   4   1  12       11.40       11.26      7.32 o 
   5   1  12     1663.28     1669.22     26.33 o 
   6   1  12       73.09       85.02      9.56 o 
   7   1  12       62.88       84.54     27.88 o 
  -7   2  12        4.16       23.19     15.20 o 
  -6   2  12        9.98        2.51      9.23 o 
  -5   2  12       26.37       30.67      7.64 o 
  -4   2  12      398.05      447.66     10.28 o 
  -3   2  12      122.58      141.64      6.44 o 
  -2   2  12      298.93      291.68      8.21 o 
  -1   2  12       17.32       22.97      3.90 o 
   0   2  12     3244.21     3406.26     31.02 o 
   1   2  12     1712.29     1821.49     19.88 o 
   2   2  12       13.94       14.20      4.33 o 
   3   2  12      762.40      675.28     14.98 o 
   4   2  12     4463.78     4510.86     54.37 o 
   5   2  12        1.37        3.23      7.72 o 
   6   2  12        0.02        6.60     10.37 o 
   7   2  12      323.05      280.69     32.63 o 
  -7   3  12        0.42       21.39     15.05 o 
  -6   3  12       66.08       57.41     10.76 o 
  -5   3  12       92.53      117.96     11.15 o 
  -4   3  12      236.24      243.59      8.42 o 
  -3   3  12     1391.11     1309.95     15.79 o 
  -2   3  12      136.80      152.65      7.76 o 
  -1   3  12     1078.49     1026.40     13.10 o 
   0   3  12     1250.34     1251.12     14.99 o 
   1   3  12      373.63      334.49      7.58 o 
   2   3  12     1116.03     1032.89     14.58 o 
   3   3  12     2907.21     2852.28     39.11 o 
   4   3  12      160.74      190.49      8.97 o 
   5   3  12      165.84      162.96      9.36 o 
   6   3  12     1204.07     1085.64     32.52 o 
   7   3  12       23.08       64.55     26.18 o 
  -7   4  12        0.09        0.00     19.54 o 
  -6   4  12       99.97       99.10     10.43 o 
  -5   4  12      812.58      858.37     15.35 o 
  -4   4  12     2641.65     2526.81     29.99 o 
  -3   4  12       59.36       77.16      6.34 o 
  -2   4  12      682.04      653.56     10.07 o 
  -1   4  12     5207.15     4962.93     51.25 o 
   0   4  12      369.37      323.37      7.36 o 
   1   4  12      680.88      611.41      9.83 o 
   2   4  12      527.34      488.57      9.05 o 
   3   4  12        1.16        0.16      4.38 o 
   4   4  12      194.05      226.64      7.79 o 
   5   4  12      125.61      109.33     12.94 o 
   6   4  12        1.96        0.00     14.75 o 
   7   4  12      354.23      388.98     28.42 o 
  -7   5  12        6.60        0.00     15.46 o 
  -6   5  12      425.95      448.80     23.16 o 
  -5   5  12       31.83       37.98      7.47 o 
  -4   5  12      222.25      187.20      8.07 o 
  -3   5  12      507.48      473.86     12.18 o 
  -2   5  12     1194.83     1179.07     16.69 o 
  -1   5  12       13.08        9.03      4.69 o 
   0   5  12     1950.66     1930.50     20.39 o 
   1   5  12     1943.27     1976.57     23.56 o 
   2   5  12     1481.32     1513.31     18.63 o 
   3   5  12      195.97      202.07      6.86 o 
   4   5  12      289.24      297.48     12.46 o 
   5   5  12       24.01       22.30      6.55 o 
   6   5  12      932.46      984.88     39.04 o 
   7   5  12        9.97        0.00     12.85 o 
   8   5  12       45.54       60.33     27.70 o 
  -7   6  12       49.99       53.17     16.63 o 
  -6   6  12       27.67       52.23      8.85 o 
  -5   6  12       12.27        3.93     10.16 o 
  -4   6  12      186.91      193.43      8.84 o 
  -3   6  12       98.02      110.31      8.29 o 
  -2   6  12       83.36       97.96      6.21 o 
  -1   6  12     3845.23     3762.98     40.27 o 
   0   6  12      217.50      212.00      7.20 o 
   1   6  12      584.84      535.50     11.64 o 
   2   6  12     2530.09     2503.89     40.30 o 
   3   6  12     1182.34     1120.03     27.26 o 
   4   6  12      141.90      142.14      7.30 o 
   5   6  12      198.98      202.22      9.49 o 
   6   6  12       71.36       46.33      8.35 o 
   7   6  12        0.23        1.57     12.29 o 
   8   6  12       49.38       87.77     31.38 o 
  -6   7  12       14.08        0.00     11.29 o 
  -5   7  12       28.71       31.84      7.99 o 
  -4   7  12      445.24      420.87     14.73 o 
  -3   7  12      435.51      439.89     10.84 o 
  -2   7  12     3042.56     3083.56     34.64 o 
  -1   7  12      448.76      419.39      9.92 o 
   0   7  12      966.73      981.33     16.91 o 
   1   7  12     1972.72     1916.56     25.41 o 
   2   7  12     1230.45     1180.96     19.80 o 
   3   7  12        2.66        5.75      8.91 o 
   4   7  12      273.71      303.71     20.12 o 
   5   7  12      104.27       82.21     11.04 o 
   6   7  12        9.54        1.25     10.35 o 
   7   7  12       11.68        9.58     11.46 o 
   8   7  12      150.34      141.02     32.81 o 
  -6   8  12      139.58      161.28     14.23 o 
  -5   8  12      245.18      238.87     11.27 o 
  -4   8  12       61.65       72.56      7.58 o 
  -3   8  12      327.60      383.46     10.21 o 
  -2   8  12      104.84      100.64      6.51 o 
  -1   8  12       55.10       56.12      6.13 o 
   0   8  12     2415.89     2522.96     31.69 o 
   1   8  12        9.32       17.25      7.26 o 
   2   8  12     1306.04     1315.66     23.21 o 
   3   8  12     1521.84     1523.09     28.79 o 
   4   8  12       59.30       50.72      7.92 o 
   5   8  12       84.83      103.04     18.37 o 
   6   8  12      756.10      785.65     23.55 o 
   7   8  12      227.54      250.63     23.13 o 
   8   8  12       70.73       73.24     31.38 o 
  -6   9  12      145.65      160.44     14.82 o 
  -5   9  12       68.49       62.45      8.65 o 
  -4   9  12       12.30        0.70      7.11 o 
  -3   9  12        4.67        5.13      6.02 o 
  -2   9  12      276.22      280.66      8.73 o 
  -1   9  12        3.97        3.41      6.61 o 
   0   9  12       58.89       51.73      5.87 o 
   1   9  12     1644.17     1635.58     26.78 o 
   2   9  12     1239.23     1176.44     25.22 o 
   3   9  12      773.19      772.16     17.66 o 
   4   9  12      956.86      925.42     19.82 o 
   5   9  12     1334.59     1359.71     36.64 o 
   6   9  12       97.63      123.86     25.46 o 
   7   9  12       82.99       65.71     25.55 o 
  -5  10  12      123.93      126.35     14.00 o 
  -4  10  12       75.90       60.11     11.60 o 
  -3  10  12      114.44      116.02     11.11 o 
  -2  10  12     2042.20     2009.84     34.89 o 
  -1  10  12       69.34       59.37      6.55 o 
   0  10  12      182.73      178.71      7.57 o 
   1  10  12       70.52       70.44      7.40 o 
   2  10  12      887.20      850.46     16.14 o 
   3  10  12      356.73      343.85     19.91 o 
   4  10  12      298.02      290.22     12.68 o 
   5  10  12       61.31       59.18     15.15 o 
   6  10  12      144.80      168.35     13.63 o 
   7  10  12      172.55      192.21     29.85 o 
  -5  11  12       80.63       84.73     13.41 o 
  -4  11  12       74.16       74.95     12.87 o 
  -3  11  12      613.02      638.13     20.52 o 
  -2  11  12        5.01        3.04     11.67 o 
  -1  11  12        6.48        6.85      9.04 o 
   0  11  12      406.22      381.80     19.15 o 
   1  11  12      259.90      268.84     10.72 o 
   2  11  12        6.69        5.15      7.43 o 
   3  11  12       23.76       27.88      8.22 o 
   4  11  12       59.06       34.07     14.52 o 
   5  11  12      216.97      216.14     26.44 o 
   6  11  12       51.74       60.94     17.33 o 
   7  11  12      105.98      124.43     27.34 o 
  -4  12  12       42.33       75.54     12.62 o 
  -3  12  12        8.92       10.95     14.38 o 
  -2  12  12        1.46        2.08     12.48 o 
  -1  12  12       24.99       15.95     13.52 o 
   0  12  12        0.45        0.00     12.03 o 
   1  12  12      963.91      936.57     44.02 o 
   2  12  12     1001.10      923.76     29.76 o 
   3  12  12      111.64      114.10      9.69 o 
   4  12  12       44.67       52.49      9.50 o 
   5  12  12      395.77      383.18     15.69 o 
   6  12  12        3.40       14.56     16.54 o 
   7  12  12      104.29      118.52     30.39 o 
  -3  13  12      160.81      198.17     22.23 o 
  -2  13  12      304.42      237.57     29.41 o 
  -1  13  12      189.88      178.22     22.86 o 
   0  13  12      557.18      610.69     39.54 o 
   1  13  12      284.44      283.93     19.43 o 
   2  13  12      187.32      200.66     30.75 o 
   3  13  12       63.41       52.49     20.35 o 
   4  13  12     1473.27     1435.73     27.67 o 
   5  13  12        4.25        0.00      9.57 o 
   6  13  12        4.00        0.00     16.91 o 
  -2  14  12       12.54       21.87     25.55 o 
  -1  14  12      437.77      452.82     33.35 o 
   0  14  12       10.24        0.00     20.44 o 
   1  14  12       86.98       80.81     17.27 o 
   2  14  12        2.92        0.00     15.27 o 
   3  14  12      365.99      371.20     23.10 o 
   4  14  12        5.32        0.00     16.39 o 
   5  14  12      216.29      231.88     13.98 o 
   6  14  12       76.00       68.37     19.84 o 
  -1  15  12        0.50       29.76     26.54 o 
   0  15  12        3.97        0.00     21.87 o 
   1  15  12       58.32       84.49     18.67 o 
   2  15  12       32.75       19.55     15.75 o 
   3  15  12      116.97      115.26     38.06 o 
   4  15  12      295.22      275.65     25.01 o 
   5  15  12       28.83        7.05     19.37 o 
   0  16  12       61.45       30.48     28.06 o 
   1  16  12       24.09       33.12     25.55 o 
   2  16  12      102.42       95.32     20.08 o 
   3  16  12       81.20       95.83     20.49 o 
   4  16  12       33.02       41.24     20.03 o 
  -3  -8  13       47.19       25.03     12.22 o 
  -2  -8  13      632.74      649.98     32.59 o 
  -1  -8  13       71.57       92.07     26.00 o 
   0  -8  13      182.00      214.71     29.94 o 
  -5  -7  13        0.63       10.87     17.05 o 
  -4  -7  13       97.52       94.04     17.64 o 
  -3  -7  13       75.79       72.44     15.24 o 
  -2  -7  13       24.02       13.68     10.06 o 
  -1  -7  13      695.88      753.50     41.60 o 
   0  -7  13       44.01       48.59     23.94 o 
   1  -7  13      115.25      129.36     26.98 o 
   2  -7  13      323.49      309.29     30.30 o 
  -5  -6  13      104.00       85.40     23.58 o 
  -4  -6  13       84.71       82.74     11.28 o 
  -3  -6  13       54.55       57.67      9.74 o 
  -2  -6  13      840.82      860.68     21.17 o 
  -1  -6  13        4.39        0.00     11.05 o 
   0  -6  13        7.93       10.40     19.27 o 
   1  -6  13      807.13      793.22     39.45 o 
   2  -6  13      634.86      649.78     37.65 o 
   3  -6  13      118.94      134.92     26.81 o 
  -6  -5  13      230.67      238.37     39.22 o 
  -5  -5  13      406.56      425.04     22.85 o 
  -4  -5  13      181.03      185.26     16.13 o 
  -3  -5  13      361.28      347.95     18.81 o 
  -2  -5  13      148.16      137.12      9.72 o 
  -1  -5  13        6.74        0.79      7.94 o 
   0  -5  13     1008.83      979.09     37.11 o 
   1  -5  13       93.88      122.43     12.51 o 
   2  -5  13      124.07      132.59     22.50 o 
   3  -5  13      342.52      396.79     29.49 o 
   4  -5  13       58.38       61.68     24.65 o 
  -6  -4  13      154.93      152.78     19.84 o 
  -5  -4  13      166.13      179.69     31.69 o 
  -4  -4  13        6.84        0.00      8.10 o 
  -3  -4  13      651.32      625.68     15.76 o 
  -2  -4  13       11.23       10.24      7.27 o 
  -1  -4  13      378.48      359.64     12.42 o 
   0  -4  13        8.60        1.70      8.05 o 
   1  -4  13      695.64      721.50     61.81 o 
   2  -4  13      152.75      193.90     17.48 o 
   3  -4  13       41.12       53.46     11.68 o 
   4  -4  13      105.53       93.69     13.36 o 
  -7  -3  13       10.47       17.67     18.28 o 
  -6  -3  13      198.12      151.34     29.67 o 
  -5  -3  13      196.90      194.39     11.61 o 
  -4  -3  13       78.20       80.74      8.95 o 
  -3  -3  13       10.85        0.00      7.27 o 
  -2  -3  13      766.54      720.18     16.28 o 
  -1  -3  13      346.55      333.75     12.27 o 
   0  -3  13     1439.49     1434.74     23.22 o 
   1  -3  13      387.70      326.30     13.44 o 
   2  -3  13      216.92      213.22     13.61 o 
   3  -3  13      177.25      163.31     13.40 o 
   4  -3  13      473.41      512.99     17.54 o 
   5  -3  13       81.28       66.55     18.01 o 
  -7  -2  13       10.07        0.00     29.94 o 
  -6  -2  13       93.09       73.09     15.02 o 
  -5  -2  13      501.20      514.55     15.97 o 
  -4  -2  13     1257.20     1230.75     21.81 o 
  -3  -2  13     2964.73     2987.88     49.43 o 
  -2  -2  13       22.61       14.89      7.29 o 
  -1  -2  13       51.31       61.49      7.47 o 
   0  -2  13     1797.46     1750.38     26.04 o 
   1  -2  13      867.66      912.19     20.45 o 
   2  -2  13     1449.18     1279.70     24.90 o 
   3  -2  13        0.07        0.35      8.96 o 
   4  -2  13       30.36       27.27     13.06 o 
   5  -2  13       13.23       32.46     15.28 o 
  -7  -1  13       22.44       29.76     17.82 o 
  -6  -1  13      183.02      165.17     12.33 o 
  -5  -1  13      189.95      190.42     11.49 o 
  -4  -1  13     2190.68     2099.63     30.32 o 
  -3  -1  13       44.92       58.05      6.99 o 
  -2  -1  13      423.78      445.29     11.79 o 
  -1  -1  13     3689.21     3766.05     54.03 o 
   0  -1  13       39.99       55.17      6.70 o 
   1  -1  13     1816.19     1767.00     28.60 o 
   2  -1  13      686.79      703.99     16.00 o 
   3  -1  13      162.80      149.10      9.72 o 
   4  -1  13      219.28      239.30     12.77 o 
   5  -1  13      101.17      132.40     12.47 o 
   6  -1  13        0.80        7.79     26.71 o 
  -7   0  13       67.79       67.06     18.27 o 
  -6   0  13       25.22       38.26     15.21 o 
  -5   0  13       46.34       37.24      8.24 o 
  -4   0  13       94.64       85.33     11.15 o 
  -3   0  13      304.43      263.05     10.61 o 
  -2   0  13      392.74      368.53     12.60 o 
  -1   0  13        0.44        0.23      5.97 o 
   0   0  13     4624.47     4644.32     50.59 o 
   1   0  13     4939.18     4922.34     57.79 o 
   2   0  13      846.68      844.33     16.94 o 
   3   0  13      597.42      534.37     14.53 o 
   4   0  13      662.37      642.39     16.13 o 
   5   0  13        4.89        0.40     10.72 o 
   6   0  13       35.00       31.51     26.21 o 
  -7   1  13       28.71       22.62     11.01 o 
  -6   1  13      128.16      105.92     10.56 o 
  -5   1  13       34.88       39.30      6.68 o 
  -4   1  13       65.79       67.98      6.46 o 
  -3   1  13      677.73      650.80     13.26 o 
  -2   1  13        1.10        1.50      5.00 o 
  -1   1  13     3078.95     3041.68     35.13 o 
   0   1  13      917.10      852.34     14.39 o 
   1   1  13      958.64      943.86     17.83 o 
   2   1  13     1963.37     1843.78     32.74 o 
   3   1  13     3651.37     3590.38     45.20 o 
   4   1  13       79.45       58.50      9.90 o 
   5   1  13       89.10       81.13     10.66 o 
   6   1  13       31.21       32.88     19.99 o 
  -7   2  13        4.03        0.00     15.58 o 
  -6   2  13      218.50      220.01     12.26 o 
  -5   2  13       14.06       12.75      7.58 o 
  -4   2  13     2178.91     2200.71     29.12 o 
  -3   2  13       59.99       67.40      6.07 o 
  -2   2  13      132.25      125.46      6.88 o 
  -1   2  13      741.23      765.66     11.73 o 
   0   2  13      831.42      836.29     12.06 o 
   1   2  13     1543.30     1434.19     19.41 o 
   2   2  13      344.41      304.58      9.33 o 
   3   2  13      220.66      238.30     13.96 o 
   4   2  13     1006.25     1079.35     20.23 o 
   5   2  13       56.75       44.19      8.56 o 
   6   2  13       54.71       52.27     24.74 o 
   7   2  13      155.13      179.12     33.71 o 
  -7   3  13        8.57        0.00     16.36 o 
  -6   3  13      212.59      234.50     18.28 o 
  -5   3  13      324.42      379.50     14.51 o 
  -4   3  13      245.07      258.70     10.17 o 
  -3   3  13      106.75      110.34      7.62 o 
  -2   3  13      117.28      124.95      5.68 o 
  -1   3  13      147.49      128.73      5.59 o 
   0   3  13     1863.40     1808.54     20.10 o 
   1   3  13     2700.48     2731.66     27.78 o 
   2   3  13       94.06       87.38      6.40 o 
   3   3  13     1189.51     1257.39     21.45 o 
   4   3  13      413.84      401.32     12.69 o 
   5   3  13       69.05       42.87     10.33 o 
   6   3  13      877.19      896.90     51.93 o 
   7   3  13       61.29      108.57     28.69 o 
  -7   4  13        1.94        0.00     15.06 o 
  -6   4  13       16.79       32.23     22.37 o 
  -5   4  13       67.91       68.35      9.29 o 
  -4   4  13      493.75      463.88     12.41 o 
  -3   4  13       95.04       91.17      6.78 o 
  -2   4  13        7.13        3.14      5.36 o 
  -1   4  13     1570.77     1577.79     18.00 o 
   0   4  13      476.59      456.92     12.34 o 
   1   4  13     1398.41     1346.54     16.35 o 
   2   4  13       27.17       27.99      4.76 o 
   3   4  13     2397.64     2408.63     26.38 o 
   4   4  13        6.36        1.71      5.55 o 
   5   4  13      190.81      213.88     23.13 o 
   6   4  13       17.70        9.36     11.72 o 
   7   4  13       49.18       30.03     28.60 o 
  -7   5  13       99.27      104.66     17.19 o 
  -6   5  13       54.30       34.08     14.37 o 
  -5   5  13      305.56      277.90     11.99 o 
  -4   5  13        6.66        6.40      6.27 o 
  -3   5  13      959.32      865.28     17.98 o 
  -2   5  13     4835.38     4883.09     51.42 o 
  -1   5  13      101.95       98.58      6.25 o 
   0   5  13      245.15      244.52      6.79 o 
   1   5  13     1641.79     1659.18     18.69 o 
   2   5  13     1267.00     1182.20     19.48 o 
   3   5  13      222.44      209.89      9.29 o 
   4   5  13      108.42      128.45      7.77 o 
   5   5  13       28.00       20.50      7.17 o 
   6   5  13      261.85      355.67     23.62 o 
   7   5  13        2.96        0.00     12.73 o 
  -6   6  13        8.88        5.88     11.46 o 
  -5   6  13      548.13      574.87     15.16 o 
  -4   6  13       56.61       61.51      7.24 o 
  -3   6  13      957.14     1013.03     16.20 o 
  -2   6  13      158.35      133.09     11.48 o 
  -1   6  13      166.28      171.78      7.16 o 
   0   6  13      851.64      853.65     13.82 o 
   1   6  13      218.87      219.37      7.69 o 
   2   6  13      316.31      311.55     11.11 o 
   3   6  13     3180.22     3240.63     47.32 o 
   4   6  13        1.80        0.00      6.14 o 
   5   6  13      493.98      582.62     22.38 o 
   6   6  13      650.71      662.13     16.68 o 
   7   6  13       82.32      145.68     31.20 o 
  -6   7  13       61.46       84.29     13.26 o 
  -5   7  13        7.07        0.00      7.97 o 
  -4   7  13       82.01      104.89     11.80 o 
  -3   7  13       47.40       42.79      6.36 o 
  -2   7  13      851.19      740.88     13.75 o 
  -1   7  13      169.83      157.98      7.47 o 
   0   7  13      863.80      794.60     14.63 o 
   1   7  13     1770.58     1757.17     24.39 o 
   2   7  13     2095.22     1949.98     26.50 o 
   3   7  13      338.89      322.04     11.72 o 
   4   7  13      305.93      310.51     16.59 o 
   5   7  13     2470.68     2353.64     59.21 o 
   6   7  13       41.90       49.87     11.66 o 
   7   7  13       17.30        3.32     24.12 o 
  -6   8  13       17.81        1.04     12.50 o 
  -5   8  13      100.24       66.14      9.17 o 
  -4   8  13        1.35        0.00      7.08 o 
  -3   8  13        5.06        3.08      6.16 o 
  -2   8  13       88.36       88.00      6.72 o 
  -1   8  13     1017.10      988.46     15.53 o 
   0   8  13     1892.98     1804.72     24.92 o 
   1   8  13      560.32      562.92     17.78 o 
   2   8  13      416.20      382.80     12.73 o 
   3   8  13      153.23      144.30      9.01 o 
   4   8  13      348.95      309.87     14.43 o 
   5   8  13      143.25      150.12     12.50 o 
   6   8  13        2.13        6.67     11.40 o 
   7   8  13      321.50      301.70     17.02 o 
  -5   9  13      138.59      149.93     10.46 o 
  -4   9  13       56.73       70.93      8.42 o 
  -3   9  13      692.38      722.07     15.27 o 
  -2   9  13       44.77       47.84      6.59 o 
  -1   9  13        6.30        0.23      6.03 o 
   0   9  13        1.75        1.99      5.95 o 
   1   9  13      492.11      509.79     15.54 o 
   2   9  13        1.45        3.96      6.67 o 
   3   9  13      274.97      260.64     33.08 o 
   4   9  13        5.54        0.00      8.72 o 
   5   9  13      577.20      616.17     43.87 o 
   6   9  13        4.25        2.51     12.78 o 
   7   9  13      249.95      276.39     32.90 o 
  -5  10  13        1.51        1.08      8.93 o 
  -4  10  13      292.99      357.85     12.55 o 
  -3  10  13        2.74        0.00     12.32 o 
  -2  10  13       33.51       21.30      6.28 o 
  -1  10  13       23.56       28.30      6.66 o 
   0  10  13      239.25      215.61     10.01 o 
   1  10  13      268.77      277.23     18.65 o 
   2  10  13     1229.60     1177.08     26.25 o 
   3  10  13        4.08       13.00      8.91 o 
   4  10  13      316.01      315.49     13.40 o 
   5  10  13       22.57       14.63      9.18 o 
   6  10  13      299.02      287.15     32.90 o 
   7  10  13      372.15      362.90     37.29 o 
  -4  11  13       40.09       57.19     13.61 o 
  -3  11  13      162.35      113.18     12.28 o 
  -2  11  13       12.91        6.40     12.75 o 
  -1  11  13      273.70      277.32     22.66 o 
   0  11  13      421.16      434.89     18.26 o 
   1  11  13     1261.20     1250.34     23.13 o 
   2  11  13      334.45      309.63     14.88 o 
   3  11  13        2.11        2.86      9.17 o 
   4  11  13       53.49       34.87      9.38 o 
   5  11  13       63.09       44.87     10.06 o 
   6  11  13        4.03       32.18     26.54 o 
   7  11  13       16.62       39.36     25.73 o 
  -4  12  13      505.68      512.40     25.41 o 
  -3  12  13        4.17       14.89     11.77 o 
  -2  12  13      197.55      165.80     16.46 o 
  -1  12  13      580.74      579.07     33.75 o 
   0  12  13      847.88      878.24     29.00 o 
   1  12  13      220.94      209.51     24.74 o 
   2  12  13       50.89       62.10      9.21 o 
   3  12  13      246.34      262.36     18.61 o 
   4  12  13        1.63        2.72      9.23 o 
   5  12  13      105.09      110.00     11.96 o 
   6  12  13        1.92        0.00     16.43 o 
  -3  13  13       32.07       41.13     12.73 o 
  -2  13  13      116.58      168.09     25.82 o 
  -1  13  13       25.01       60.60     22.86 o 
   0  13  13       25.22       11.48     22.50 o 
   1  13  13       42.22       39.98     21.25 o 
   2  13  13       41.90       38.74     18.78 o 
   3  13  13        2.21       13.00      9.30 o 
   4  13  13      741.27      735.44     20.25 o 
   5  13  13        1.79       19.87     17.36 o 
   6  13  13       38.64       24.85     20.22 o 
  -2  14  13        0.28       29.67     23.49 o 
  -1  14  13        2.18       11.21     24.21 o 
   0  14  13       15.89       18.92     24.47 o 
   1  14  13      206.93      200.46     27.34 o 
   2  14  13       24.30        0.00     15.93 o 
   3  14  13      528.77      576.78     27.69 o 
   4  14  13        2.49        0.00     10.12 o 
   5  14  13       38.56        1.55     19.44 o 
  -1  15  13       31.27       26.81     24.74 o 
   0  15  13      556.34      536.10     37.03 o 
   1  15  13       31.79       44.02     24.21 o 
   2  15  13      262.03      271.01     21.70 o 
   3  15  13        2.25        4.79     17.56 o 
   4  15  13        0.06        0.00     16.89 o 
   1  16  13       34.10       12.14     18.42 o 
   2  16  13       75.93       76.50     21.10 o 
   3  16  13        5.42       17.02     17.94 o 
  -3  -7  14      118.63      125.68     18.74 o 
  -2  -7  14        0.15        0.00     10.69 o 
  -1  -7  14        0.14       12.73     24.74 o 
   0  -7  14      260.37      180.02     27.16 o 
  -4  -6  14        9.80        0.00     16.99 o 
  -3  -6  14        7.35        0.00     16.61 o 
  -2  -6  14      112.38      106.39     14.13 o 
  -1  -6  14       17.18       15.49     11.17 o 
   0  -6  14        7.02        0.00     19.10 o 
   1  -6  14      176.00      182.88     26.09 o 
   2  -6  14      291.49      337.89     32.45 o 
  -5  -5  14       92.33      109.31     66.79 o 
  -4  -5  14       45.87       59.06     17.75 o 
  -3  -5  14        9.13        0.00      9.69 o 
  -2  -5  14      372.81      387.55     15.37 o 
  -1  -5  14       96.46      125.28     11.51 o 
   0  -5  14      734.98      675.71     25.19 o 
   1  -5  14       81.70      106.99     13.46 o 
   2  -5  14        1.15        0.00     22.10 o 
   3  -5  14       77.35       74.50     25.19 o 
  -6  -4  14        2.59        1.49     16.37 o 
  -5  -4  14       43.67       42.35     16.27 o 
  -4  -4  14        8.14        9.52     27.43 o 
  -3  -4  14     1092.31     1149.47     24.72 o 
  -2  -4  14      108.56      118.68     17.39 o 
  -1  -4  14      193.82      193.95     11.93 o 
   0  -4  14      151.23      143.04     12.72 o 
   1  -4  14      230.54      292.89     37.79 o 
   2  -4  14       15.71       26.75     23.31 o 
   3  -4  14      102.06      100.67     39.00 o 
   4  -4  14       32.52       18.29     21.43 o 
  -6  -3  14        5.37        0.00     16.60 o 
  -5  -3  14      209.86      261.89     28.11 o 
  -4  -3  14       56.33       80.23      9.32 o 
  -3  -3  14        5.42        9.97      8.24 o 
  -2  -3  14       79.66       61.64     11.85 o 
  -1  -3  14      541.54      589.08     15.44 o 
   0  -3  14       19.82       12.43     10.32 o 
   1  -3  14       55.78       66.64     11.40 o 
   2  -3  14      892.62      916.59     25.74 o 
   3  -3  14        5.26       13.23     12.91 o 
   4  -3  14      116.06      125.15     24.65 o 
  -6  -2  14        5.44        3.70     17.23 o 
  -5  -2  14       21.53       30.07     13.11 o 
  -4  -2  14       65.82       69.62      9.19 o 
  -3  -2  14      442.25      412.42     13.11 o 
  -2  -2  14      132.21      164.11      9.46 o 
  -1  -2  14        1.21        0.85      7.49 o 
   0  -2  14      619.82      563.59     14.58 o 
   1  -2  14     1014.20     1068.27     42.76 o 
   2  -2  14      101.91       93.91     11.95 o 
   3  -2  14       76.86       79.06     15.87 o 
   4  -2  14      713.73      740.57     21.35 o 
   5  -2  14        4.95        3.54     16.74 o 
  -6  -1  14      106.65       88.42     12.12 o 
  -5  -1  14       27.45       19.68      9.86 o 
  -4  -1  14       33.79       25.39      8.25 o 
  -3  -1  14      586.82      573.10     15.46 o 
  -2  -1  14      228.43      238.27     10.60 o 
  -1  -1  14     2143.89     2129.18     35.16 o 
   0  -1  14     1181.99     1250.57     34.05 o 
   1  -1  14       28.06       25.40      8.57 o 
   2  -1  14       54.56       30.45      8.80 o 
   3  -1  14     1259.56     1166.11     25.22 o 
   4  -1  14       66.92       84.11     11.16 o 
   5  -1  14        0.83        9.47     15.79 o 
  -6   0  14       84.53      124.18     17.66 o 
  -5   0  14        0.73        0.70     10.33 o 
  -4   0  14      201.69      243.66     11.15 o 
  -3   0  14        1.65        8.01      7.41 o 
  -2   0  14      410.41      435.58     13.31 o 
  -1   0  14      142.46      117.42      7.70 o 
   0   0  14      345.98      339.36     11.20 o 
   1   0  14      600.92      542.75     22.38 o 
   2   0  14       40.30       31.17      7.71 o 
   3   0  14       99.81       95.94     10.45 o 
   4   0  14     1018.49     1095.14     26.47 o 
   5   0  14      423.11      404.02     24.70 o 
   6   0  14       42.35       51.90     13.85 o 
  -6   1  14       33.03       42.67     10.22 o 
  -5   1  14      269.32      314.62     13.88 o 
  -4   1  14        2.85        0.00      6.05 o 
  -3   1  14      211.71      199.68      7.84 o 
  -2   1  14      455.88      414.83     12.80 o 
  -1   1  14      290.60      282.15     10.58 o 
   0   1  14       17.81       12.67      6.65 o 
   1   1  14       86.81       97.69      7.16 o 
   2   1  14      150.39      132.13      8.81 o 
   3   1  14      808.21      895.08     18.33 o 
   4   1  14      383.26      345.48     14.50 o 
   5   1  14       16.43       23.07     13.80 o 
   6   1  14      391.08      386.12     37.74 o 
  -6   2  14      244.72      298.81     13.82 o 
  -5   2  14        3.59        4.72      8.81 o 
  -4   2  14      715.13      708.28     13.51 o 
  -3   2  14      147.23      132.31      7.19 o 
  -2   2  14      718.32      638.71     13.16 o 
  -1   2  14      709.13      755.60     13.04 o 
   0   2  14       46.94       57.40      5.04 o 
   1   2  14      863.60      854.84     19.98 o 
   2   2  14      120.78      142.66     14.85 o 
   3   2  14       11.19        3.77      7.49 o 
   4   2  14      196.66      246.85     13.44 o 
   5   2  14      246.45      262.67     13.28 o 
   6   2  14        1.20        0.18     26.98 o 
  -6   3  14       12.84        5.62     15.27 o 
  -5   3  14      402.03      376.16     20.54 o 
  -4   3  14        9.58        9.63      7.75 o 
  -3   3  14       15.60       15.43      4.76 o 
  -2   3  14     1106.15     1155.26     16.63 o 
  -1   3  14      862.14      856.39     12.74 o 
   0   3  14      363.71      365.55      9.92 o 
   1   3  14      298.22      306.72      8.53 o 
   2   3  14       12.39        1.69      4.74 o 
   3   3  14      255.04      245.11     10.39 o 
   4   3  14      170.69      200.18     10.75 o 
   5   3  14        6.25        0.00     10.30 o 
   6   3  14        3.53       10.40     24.29 o 
  -6   4  14      103.29      110.16     16.46 o 
  -5   4  14       95.18       85.34     10.23 o 
  -4   4  14        7.49        0.00      8.97 o 
  -3   4  14     1039.29     1092.09     17.19 o 
  -2   4  14       70.40       75.19      6.67 o 
  -1   4  14      303.62      306.58      7.93 o 
   0   4  14      353.26      347.99      8.43 o 
   1   4  14       49.09       71.68      6.78 o 
   2   4  14       84.08       93.50      5.93 o 
   3   4  14     2435.41     2623.61     30.07 o 
   4   4  14        3.12        3.20     10.69 o 
   5   4  14      423.69      485.37     18.53 o 
   6   4  14      297.18      264.30     29.72 o 
   7   4  14       98.82       65.62     31.11 o 
  -6   5  14       50.09       52.14     16.07 o 
  -5   5  14       66.81       50.93     19.84 o 
  -4   5  14       17.57       34.22      7.54 o 
  -3   5  14      255.18      238.29     11.96 o 
  -2   5  14     1121.68     1064.53     22.57 o 
  -1   5  14      317.45      279.39      8.99 o 
   0   5  14        2.95        5.39      4.59 o 
   1   5  14     1362.74     1425.67     17.18 o 
   2   5  14     2812.36     2896.18     29.60 o 
   3   5  14       83.60       79.81     11.90 o 
   4   5  14       45.28       66.81      7.60 o 
   5   5  14      578.90      543.86     24.25 o 
   6   5  14      244.28      261.63     17.17 o 
   7   5  14        2.03        0.00     27.07 o 
  -6   6  14        4.26        5.18     15.95 o 
  -5   6  14       35.52       31.84      8.99 o 
  -4   6  14       18.03        0.00      7.31 o 
  -3   6  14       42.24       63.31      6.97 o 
  -2   6  14      555.02      542.08     11.89 o 
  -1   6  14     1328.12     1286.96     26.32 o 
   0   6  14      911.04      898.95     14.94 o 
   1   6  14      905.73      906.77     15.05 o 
   2   6  14       89.97      101.13      6.96 o 
   3   6  14     1172.56     1226.65     19.22 o 
   4   6  14     1451.45     1341.64     21.26 o 
   5   6  14       12.28       14.68      8.10 o 
   6   6  14       70.53       85.42     13.28 o 
   7   6  14      102.72       97.36     31.20 o 
  -6   7  14      224.79      226.31     18.39 o 
  -5   7  14        9.34        4.50     13.06 o 
  -4   7  14      140.55      150.06     11.00 o 
  -3   7  14      340.69      335.21     14.60 o 
  -2   7  14     1017.45      989.78     16.14 o 
  -1   7  14        5.61        3.42      5.88 o 
   0   7  14       28.58       29.99      6.47 o 
   1   7  14      153.73      137.88      8.05 o 
   2   7  14      156.04      175.20     24.32 o 
   3   7  14        9.73        3.67      8.43 o 
   4   7  14       38.97       32.86     18.92 o 
   5   7  14     1289.44     1437.36     32.60 o 
   6   7  14      446.18      484.62     19.45 o 
   7   7  14       18.47        0.00     25.91 o 
  -5   8  14       15.72       13.68     12.06 o 
  -4   8  14      145.29      176.80      9.86 o 
  -3   8  14       73.67       64.04      7.96 o 
  -2   8  14        6.00        0.00      5.98 o 
  -1   8  14     1564.54     1481.01     20.58 o 
   0   8  14      197.50      210.13      9.12 o 
   1   8  14      132.98      132.31      7.72 o 
   2   8  14      364.75      361.08     12.74 o 
   3   8  14       38.44       33.15      8.17 o 
   4   8  14      930.41      902.43     27.61 o 
   5   8  14       34.31       30.50     16.36 o 
   6   8  14       13.61        2.12     30.70 o 
   7   8  14      117.68       56.57     27.88 o 
  -5   9  14        0.18        0.00     12.75 o 
  -4   9  14        0.14        5.11      8.09 o 
  -3   9  14      533.00      477.70     14.88 o 
  -2   9  14       83.55       68.88      9.72 o 
  -1   9  14       33.28       37.95      6.36 o 
   0   9  14      122.78      133.57      9.73 o 
   1   9  14     2746.73     2677.32     40.71 o 
   2   9  14        0.02        8.02      7.59 o 
   3   9  14      157.43      162.62     11.86 o 
   4   9  14       52.93       44.92     10.50 o 
   5   9  14       27.11       26.81     11.59 o 
   6   9  14       50.58       69.39     27.61 o 
   7   9  14       19.84        0.00     25.91 o 
  -4  10  14      398.11      393.28     13.20 o 
  -3  10  14       12.65       11.37      8.02 o 
  -2  10  14      564.57      533.65     14.05 o 
  -1  10  14      478.58      490.04     19.60 o 
   0  10  14      582.20      637.83     16.88 o 
   1  10  14      242.95      226.59     10.64 o 
   2  10  14      286.32      278.77     12.05 o 
   3  10  14      162.94      156.10     11.84 o 
   4  10  14       75.34       59.75     22.91 o 
   5  10  14       73.62       83.19     20.48 o 
   6  10  14      106.01      143.35     27.97 o 
  -4  11  14       59.22       72.94     13.95 o 
  -3  11  14       59.00       60.04     12.33 o 
  -2  11  14      379.56      425.95     12.53 o 
  -1  11  14      178.73      195.21     10.49 o 
   0  11  14      190.91      204.44     11.19 o 
   1  11  14     1474.63     1476.63     26.52 o 
   2  11  14       74.61       65.53     10.89 o 
   3  11  14       13.31       10.49      9.87 o 
   4  11  14     1041.44     1083.46     27.84 o 
   5  11  14       59.45       64.52     16.20 o 
   6  11  14        3.51        0.00     26.81 o 
  -3  12  14        4.51        0.00     11.44 o 
  -2  12  14       20.65       16.20     14.37 o 
  -1  12  14       78.28       60.96     24.56 o 
   0  12  14      133.44      131.27     16.02 o 
   1  12  14       12.78       11.69      9.11 o 
   2  12  14       10.89       11.74      9.53 o 
   3  12  14     1662.72     1668.74     35.14 o 
   4  12  14       33.05       40.79     10.00 o 
   5  12  14       69.22       65.84     16.99 o 
   6  12  14      181.20      183.87     32.63 o 
  -3  13  14      129.31      132.79     14.85 o 
  -2  13  14      178.85      247.88     28.51 o 
  -1  13  14       40.93       62.04     23.67 o 
   0  13  14      527.44      520.06     36.31 o 
   1  13  14        0.85        0.00     22.41 o 
   2  13  14      327.35      337.97     16.00 o 
   3  13  14       39.61       40.20     14.93 o 
   4  13  14       14.48        6.06      9.58 o 
   5  13  14      138.13      104.96     18.86 o 
  -2  14  14        7.24        9.59     24.29 o 
  -1  14  14      347.36      387.64     35.32 o 
   0  14  14       14.13       40.61     23.40 o 
   1  14  14        9.58        0.00     24.74 o 
   2  14  14       50.01       18.20     25.46 o 
   3  14  14      139.84      127.18     11.95 o 
   4  14  14        0.35        0.00     11.51 o 
   5  14  14       18.87       15.40     19.11 o 
   0  15  14       33.73       40.70     25.10 o 
   1  15  14        0.08        0.00     22.95 o 
   2  15  14       99.97       82.89     28.06 o 
   3  15  14      145.80      148.88     21.52 o 
   4  15  14       80.46       97.90     20.80 o 
  -3  -6  15      376.17      394.02     24.01 o 
  -2  -6  15       26.92       49.27     17.78 o 
  -1  -6  15      219.21      226.99     29.94 o 
   0  -6  15       26.72       16.14     22.41 o 
  -4  -5  15      280.88      318.25     22.30 o 
  -3  -5  15      116.57      100.03     18.46 o 
  -2  -5  15       10.38        0.00     16.13 o 
  -1  -5  15      215.02      237.79     15.92 o 
   0  -5  15       12.76        7.14     12.02 o 
   1  -5  15        8.57        9.55     12.19 o 
   2  -5  15       15.22       35.23     22.59 o 
  -5  -4  15       42.97       66.25     18.42 o 
  -4  -4  15       31.78       64.45     18.35 o 
  -3  -4  15      487.73      434.81     23.93 o 
  -2  -4  15      134.10      155.85     12.52 o 
  -1  -4  15       27.51       30.05     13.98 o 
   0  -4  15      210.00      205.18     26.81 o 
   1  -4  15      724.06      765.86     26.31 o 
   2  -4  15        6.31        0.00     20.35 o 
   3  -4  15       94.24      111.61     24.47 o 
  -5  -3  15        0.15        0.00     15.97 o 
  -4  -3  15      371.45      418.92     23.30 o 
  -3  -3  15       19.71       19.21      9.74 o 
  -2  -3  15       83.65       89.51     10.66 o 
  -1  -3  15      765.85      763.09     25.08 o 
   0  -3  15     1093.14     1146.08     54.19 o 
   1  -3  15        3.29       18.17     22.59 o 
   2  -3  15       21.49        6.69     19.59 o 
   3  -3  15      586.51      508.94     33.89 o 
  -5  -2  15      140.31      155.66     18.53 o 
  -4  -2  15       97.82      115.39     11.52 o 
  -3  -2  15        7.26        3.97      9.64 o 
  -2  -2  15     1234.05     1210.46     24.60 o 
  -1  -2  15       72.87       85.07     10.42 o 
   0  -2  15        0.44        0.00      9.36 o 
   1  -2  15      348.58      372.02     17.37 o 
   2  -2  15      317.15      296.10     27.07 o 
   3  -2  15       80.41       75.13     23.31 o 
   4  -2  15      213.81      234.97     26.09 o 
  -6  -1  15        7.25        2.30     17.30 o 
  -5  -1  15       16.78       22.19     10.62 o 
  -4  -1  15      649.92      613.94     18.27 o 
  -3  -1  15       40.31       46.49      9.73 o 
  -2  -1  15       13.58       18.06      9.42 o 
  -1  -1  15      313.86      322.47     12.33 o 
   0  -1  15      450.19      451.73     15.23 o 
   1  -1  15      100.11      102.27     11.53 o 
   2  -1  15      270.86      227.94     29.99 o 
   3  -1  15     1186.31     1296.66     47.56 o 
   4  -1  15      333.46      463.13     23.52 o 
  -6   0  15        0.91        0.00     17.18 o 
  -5   0  15        2.00        0.64      9.99 o 
  -4   0  15       37.90       17.37     13.89 o 
  -3   0  15       14.27       27.77      8.98 o 
  -2   0  15       83.62       66.32      8.50 o 
  -1   0  15        8.22        0.00      7.40 o 
   0   0  15      614.27      617.04     15.61 o 
   1   0  15        3.45        0.00      9.19 o 
   2   0  15      997.04     1016.55     26.23 o 
   3   0  15        5.97       15.95      9.94 o 
   4   0  15      202.86      201.97     17.39 o 
   5   0  15      464.09      401.20     22.14 o 
  -6   1  15       11.42       25.36     16.58 o 
  -5   1  15      446.39      445.97     22.87 o 
  -4   1  15      180.37      172.46     11.76 o 
  -3   1  15      137.49      152.25      9.83 o 
  -2   1  15     1004.12     1012.23     34.16 o 
  -1   1  15      905.05      877.29     22.52 o 
   0   1  15      109.30      108.80      8.79 o 
   1   1  15       33.45       24.46      8.99 o 
   2   1  15      174.01      164.63      9.60 o 
   3   1  15       21.51       22.56      9.63 o 
   4   1  15      310.00      254.98     13.47 o 
   5   1  15       73.72       66.84     23.22 o 
  -6   2  15      337.94      389.30     22.35 o 
  -5   2  15       68.37       78.00     12.06 o 
  -4   2  15       22.54       17.64      9.19 o 
  -3   2  15      315.48      362.95     10.42 o 
  -2   2  15     2053.94     2028.39     37.51 o 
  -1   2  15      502.31      496.00     11.19 o 
   0   2  15     1200.96     1204.04     20.64 o 
   1   2  15       23.58       15.87      6.54 o 
   2   2  15       13.08       31.91      8.18 o 
   3   2  15      470.70      462.89     21.79 o 
   4   2  15       28.05       32.49      9.99 o 
   5   2  15      383.54      405.30     57.38 o 
   6   2  15      242.37      290.73     34.07 o 
  -6   3  15       86.96      103.13     21.65 o 
  -5   3  15        0.89        6.42      9.75 o 
  -4   3  15        2.15        2.85      8.82 o 
  -3   3  15       59.65       68.31      8.32 o 
  -2   3  15      615.14      599.79     12.39 o 
  -1   3  15     1158.67     1161.99     17.06 o 
   0   3  15       57.68       46.30      5.78 o 
   1   3  15      558.71      557.35     10.96 o 
   2   3  15     3578.79     3532.61     44.68 o 
   3   3  15      217.18      231.47     10.80 o 
   4   3  15       45.03       32.98     16.25 o 
   5   3  15       69.33       28.78     25.73 o 
   6   3  15        2.94       17.84     28.42 o 
  -6   4  15       42.00       36.09     15.76 o 
  -5   4  15        1.50        4.81      9.44 o 
  -4   4  15       53.90       34.51     10.84 o 
  -3   4  15      577.19      633.79     16.49 o 
  -2   4  15      179.05      183.69      9.41 o 
  -1   4  15      393.87      394.85      9.49 o 
   0   4  15        7.38        9.24      5.27 o 
   1   4  15     2754.25     2742.24     28.68 o 
   2   4  15       76.03       95.62      8.40 o 
   3   4  15       92.22      103.12      8.99 o 
   4   4  15      978.13      943.53     23.96 o 
   5   4  15      222.33      201.69     16.05 o 
   6   4  15       33.29       39.80     26.00 o 
  -6   5  15      218.69      220.63     20.16 o 
  -5   5  15       51.60       34.76     14.58 o 
  -4   5  15      532.14      565.28     21.44 o 
  -3   5  15       17.46       19.88      7.43 o 
  -2   5  15       99.85      104.19      7.52 o 
  -1   5  15      519.87      545.53     12.56 o 
   0   5  15      390.12      381.28     10.19 o 
   1   5  15       13.56        9.96      5.13 o 
   2   5  15       37.73       51.42      5.94 o 
   3   5  15      338.31      312.55      9.61 o 
   4   5  15        0.86        3.31     13.25 o 
   5   5  15      356.99      347.45     18.75 o 
   6   5  15      623.41      674.98     70.11 o 
  -5   6  15      113.00      140.30     18.22 o 
  -4   6  15       69.40       80.61      9.08 o 
  -3   6  15      143.86      154.34      9.13 o 
  -2   6  15        2.26        0.00      7.35 o 
  -1   6  15      121.36      111.55      7.23 o 
   0   6  15       39.91       41.70      9.48 o 
   1   6  15      789.14      821.14     14.49 o 
   2   6  15       80.12       79.30      8.04 o 
   3   6  15       25.35       21.80      7.56 o 
   4   6  15      802.94      854.02     18.43 o 
   5   6  15      307.10      329.91     17.17 o 
   6   6  15        0.73       17.03     24.56 o 
  -5   7  15        4.86        0.00     12.02 o 
  -4   7  15        0.32        0.00      8.07 o 
  -3   7  15      373.77      359.46     13.04 o 
  -2   7  15      497.49      488.37     12.38 o 
  -1   7  15      332.03      361.97     11.59 o 
   0   7  15      242.65      243.98      8.93 o 
   1   7  15      209.29      212.44      8.44 o 
   2   7  15      944.35      909.85     31.57 o 
   3   7  15      653.61      624.36     18.88 o 
   4   7  15       83.41       96.44     11.48 o 
   5   7  15        9.51       17.29     11.17 o 
   6   7  15      136.17       93.77     29.76 o 
  -5   8  15       53.72       35.39     12.90 o 
  -4   8  15      634.20      639.24     21.88 o 
  -3   8  15      225.11      209.00     10.40 o 
  -2   8  15       73.24       72.73      7.89 o 
  -1   8  15      244.59      261.27      9.27 o 
   0   8  15      722.92      747.95     14.35 o 
   1   8  15       42.05       43.98      8.56 o 
   2   8  15      291.57      265.51     14.74 o 
   3   8  15       67.12       67.67      9.60 o 
   4   8  15        9.61        0.00     10.20 o 
   5   8  15       67.94       75.32     15.51 o 
   6   8  15        6.03       33.08     12.80 o 
  -4   9  15       12.32        7.83     11.04 o 
  -3   9  15       13.99        9.51     11.36 o 
  -2   9  15      477.36      485.09     15.19 o 
  -1   9  15      484.35      516.49     12.71 o 
   0   9  15      875.08      803.85     23.24 o 
   1   9  15      129.10      138.19      9.86 o 
   2   9  15        7.99       13.05      7.79 o 
   3   9  15       11.82        8.84     23.35 o 
   4   9  15       25.33       37.08     10.40 o 
   5   9  15       56.72       72.64     12.16 o 
   6   9  15      221.03      197.14     32.90 o 
  -4  10  15        4.45       17.60     12.94 o 
  -3  10  15       82.87      113.68      9.51 o 
  -2  10  15       39.20       23.50      7.91 o 
  -1  10  15      320.23      360.42     11.78 o 
   0  10  15     2349.34     2364.70     65.49 o 
   1  10  15        1.06        1.49      7.74 o 
   2  10  15        1.51        1.84      8.17 o 
   3  10  15      561.60      537.94     19.05 o 
   4  10  15      379.52      384.14     26.13 o 
   5  10  15       14.09       15.42     23.67 o 
   6  10  15       32.98       28.24     28.42 o 
  -3  11  15      244.41      219.80     15.88 o 
  -2  11  15      303.64      313.70     16.63 o 
  -1  11  15      570.67      585.99     21.25 o 
   0  11  15       67.64       63.40     13.19 o 
   1  11  15       70.52       73.96     17.62 o 
   2  11  15      783.91      815.40     23.14 o 
   3  11  15      315.84      293.28     15.37 o 
   4  11  15        9.71       17.96     10.80 o 
   5  11  15      127.81      141.11     30.48 o 
   6  11  15        2.79        0.00     25.28 o 
  -3  12  15       51.73       73.35     13.61 o 
  -2  12  15        2.54        0.00     23.17 o 
  -1  12  15      167.51      202.96     13.94 o 
   0  12  15       17.48       14.49      9.18 o 
   1  12  15      202.75      225.32     16.00 o 
   2  12  15       56.60       54.26     13.00 o 
   3  12  15      309.27      321.21     17.25 o 
   4  12  15      160.78      178.85     28.60 o 
   5  12  15        0.90        0.63     24.92 o 
  -2  13  15       11.49       34.82     16.45 o 
  -1  13  15        0.11        0.63     25.37 o 
   0  13  15      187.14      161.01     29.14 o 
   1  13  15        4.63        0.61     10.27 o 
   2  13  15      323.00      356.15     17.61 o 
   3  13  15       16.78       11.90     11.48 o 
   4  13  15       47.95       18.56     27.07 o 
   5  13  15      119.66      140.11     22.23 o 
  -1  14  15      309.06      335.47     33.71 o 
   0  14  15       24.49       41.87     26.72 o 
   1  14  15      133.72      137.43     26.45 o 
   2  14  15      261.17      264.02     33.26 o 
   3  14  15        9.73        8.56     11.53 o 
   4  14  15       22.08       35.00     19.35 o 
   1  15  15      151.30      158.77     28.87 o 
   2  15  15       78.71      132.86     31.29 o 
  -2  -5  16       67.16       95.81     18.75 o 
  -1  -5  16        6.09       22.14     24.65 o 
   0  -5  16      355.77      308.13     30.48 o 
  -3  -4  16        1.91        0.36     26.54 o 
  -2  -4  16      235.07      229.86     26.40 o 
  -1  -4  16      504.73      433.72     31.56 o 
   0  -4  16       33.22       22.86     21.70 o 
   1  -4  16      169.65      142.18     27.43 o 
  -4  -3  16       58.06       64.03     17.60 o 
  -3  -3  16       68.72       72.22     18.13 o 
  -2  -3  16       50.43       56.40     30.12 o 
  -1  -3  16       87.78       85.87     17.08 o 
   0  -3  16      424.17      412.75     30.48 o 
   1  -3  16        6.95        0.00     20.80 o 
   2  -3  16       24.39        0.00     22.14 o 
  -5  -2  16        4.30        6.68     18.44 o 
  -4  -2  16        3.19        0.00     14.86 o 
  -3  -2  16       89.57       71.26     16.82 o 
  -2  -2  16       96.94       99.58     16.36 o 
  -1  -2  16      575.98      616.29     18.73 o 
   0  -2  16        9.27        0.00     10.99 o 
   1  -2  16       14.21        8.09     11.41 o 
   2  -2  16     1071.05     1106.18     47.25 o 
   3  -2  16       86.61      106.95     25.91 o 
  -5  -1  16      180.72      185.72     21.40 o 
  -4  -1  16      283.44      274.66     22.10 o 
  -3  -1  16      137.91      133.50     13.46 o 
  -2  -1  16       70.46       81.98     10.91 o 
  -1  -1  16      123.52      136.22     11.53 o 
   0  -1  16        1.60        0.00      8.84 o 
   1  -1  16      678.53      638.10     21.88 o 
   2  -1  16        9.71        1.61     20.98 o 
   3  -1  16      119.89      125.06     24.56 o 
   4  -1  16      343.35      374.82     31.02 o 
  -5   0  16       32.99       38.00     11.16 o 
  -4   0  16       26.43       30.05     14.04 o 
  -3   0  16      406.72      422.78     26.06 o 
  -2   0  16      228.36      261.15     13.11 o 
  -1   0  16       87.97      104.07     10.77 o 
   0   0  16       77.77       97.18     12.85 o 
   1   0  16       10.52       13.91     10.30 o 
   2   0  16      462.60      535.01     20.64 o 
   3   0  16       40.26       54.96     19.54 o 
   4   0  16       54.62       90.94     17.54 o 
  -5   1  16        5.13       19.36     16.02 o 
  -4   1  16      193.43      174.89     15.07 o 
  -3   1  16        3.45        0.00      9.71 o 
  -2   1  16      248.06      266.63     13.01 o 
  -1   1  16      583.15      541.17     19.87 o 
   0   1  16       21.57       13.47      8.72 o 
   1   1  16       43.62       19.18     10.89 o 
   2   1  16      418.66      407.76     27.43 o 
   3   1  16      419.59      462.07     16.55 o 
   4   1  16      502.83      458.37     22.87 o 
   5   1  16       83.55      142.05     37.11 o 
  -5   2  16       61.38       87.80     23.26 o 
  -4   2  16      213.31      207.24     11.82 o 
  -3   2  16      209.87      269.43     13.66 o 
  -2   2  16     2549.11     2390.19     37.93 o 
  -1   2  16      230.46      227.60     11.99 o 
   0   2  16      101.70      104.63     10.14 o 
   1   2  16     1144.75     1170.95     23.70 o 
   2   2  16      147.04      154.03     11.75 o 
   3   2  16       18.15       25.55      9.96 o 
   4   2  16        3.07        0.00     12.81 o 
   5   2  16       15.30       21.07     26.89 o 
  -5   3  16      118.56      127.53     16.96 o 
  -4   3  16      231.99      270.59     24.23 o 
  -3   3  16      153.74      174.15     13.96 o 
  -2   3  16      392.09      423.69     11.80 o 
  -1   3  16      180.92      180.72      8.59 o 
   0   3  16     1783.13     1738.14     35.07 o 
   1   3  16        6.70        0.00      6.96 o 
   2   3  16      642.90      710.50     18.60 o 
   3   3  16     1354.83     1415.65     27.08 o 
   4   3  16       55.03       66.56     11.06 o 
   5   3  16       56.56       89.38     28.87 o 
  -5   4  16        0.99        0.00     19.32 o 
  -4   4  16       30.57       25.37     12.17 o 
  -3   4  16       61.78       87.07      9.79 o 
  -2   4  16      420.63      392.20     13.43 o 
  -1   4  16        1.05        0.00      5.90 o 
   0   4  16      428.40      453.56     11.10 o 
   1   4  16     1315.95     1361.22     17.83 o 
   2   4  16      202.56      207.38      9.08 o 
   3   4  16       55.38       49.74      9.66 o 
   4   4  16      394.30      382.06     18.66 o 
   5   4  16      995.41     1108.34     54.33 o 
  -5   5  16      125.75       80.18     16.94 o 
  -4   5  16       55.06       40.29      9.89 o 
  -3   5  16        0.60        1.45     11.03 o 
  -2   5  16      542.42      467.64     15.06 o 
  -1   5  16       50.46       41.16      7.23 o 
   0   5  16     3988.99     3902.19     43.49 o 
   1   5  16       19.79       15.74      5.88 o 
   2   5  16       12.10       19.17      5.97 o 
   3   5  16     1006.77     1011.28     18.32 o 
   4   5  16      697.12      708.34     23.74 o 
   5   5  16       11.49       24.52     13.55 o 
   6   5  16       14.45        0.00     28.06 o 
  -5   6  16        6.83       15.54     19.01 o 
  -4   6  16      439.36      434.17     48.68 o 
  -3   6  16      664.48      639.90     22.22 o 
  -2   6  16        1.93        2.49      7.56 o 
  -1   6  16      249.14      238.42      9.26 o 
   0   6  16      432.35      446.35     12.09 o 
   1   6  16        6.70        9.88      6.81 o 
   2   6  16      957.68      932.01     16.29 o 
   3   6  16        8.93       13.43      9.01 o 
   4   6  16       65.09       73.45     10.71 o 
   5   6  16      500.53      551.61     40.70 o 
   6   6  16        0.01        0.00     27.79 o 
  -5   7  16      296.40      337.85     22.37 o 
  -4   7  16       44.33       38.47     19.67 o 
  -3   7  16       50.22       50.75      8.52 o 
  -2   7  16      175.12      189.52     10.07 o 
  -1   7  16       97.41       99.04     11.68 o 
   0   7  16       54.75       52.26      7.08 o 
   1   7  16      266.54      292.54     10.01 o 
   2   7  16      326.41      319.27     12.88 o 
   3   7  16      236.38      265.96     11.84 o 
   4   7  16       48.37       61.54     11.69 o 
   5   7  16      101.61      153.59     19.23 o 
   6   7  16       32.27       13.45     28.60 o 
  -4   8  16       22.41        8.42     12.20 o 
  -3   8  16      293.33      250.76     11.39 o 
  -2   8  16        3.09        0.81      7.66 o 
  -1   8  16       25.40       16.66      8.58 o 
   0   8  16      786.69      765.05     21.83 o 
   1   8  16       55.28       65.10      8.58 o 
   2   8  16      234.46      238.73     10.77 o 
   3   8  16      179.78      172.69     11.28 o 
   4   8  16      750.76      732.75     42.27 o 
   5   8  16        2.05        0.00     11.55 o 
   6   8  16       54.01       98.79     28.78 o 
  -4   9  16        4.31        0.00     11.42 o 
  -3   9  16      557.83      514.06     19.86 o 
  -2   9  16      114.44      133.82      9.41 o 
  -1   9  16     1000.57      968.39     18.50 o 
   0   9  16       56.71       53.48      7.68 o 
   1   9  16      493.73      478.90     15.82 o 
   2   9  16     1426.57     1383.19     26.97 o 
   3   9  16      121.73       91.43     11.82 o 
   4   9  16       13.18       14.30     11.36 o 
   5   9  16       47.67        0.00     25.82 o 
   6   9  16       49.13       31.02     26.09 o 
  -3  10  16       36.34       65.06     12.61 o 
  -2  10  16      245.87      286.75     12.09 o 
  -1  10  16      120.05      106.46     11.36 o 
   0  10  16      109.79      104.94     11.91 o 
   1  10  16       11.70       17.94      8.59 o 
   2  10  16       76.63       56.52     11.28 o 
   3  10  16       37.91       39.41     11.28 o 
   4  10  16     1089.44     1015.37     49.40 o 
   5  10  16        9.42       19.27     27.43 o 
  -3  11  16       33.02        8.08     12.90 o 
  -2  11  16        3.82        5.06      8.43 o 
  -1  11  16       21.54       16.68     13.65 o 
   0  11  16        7.93        6.11     10.11 o 
   1  11  16      285.21      257.71     12.70 o 
   2  11  16      692.67      699.19     22.37 o 
   3  11  16      101.07      103.19     27.97 o 
   4  11  16      347.25      323.54     34.69 o 
   5  11  16       84.05       77.46     30.12 o 
  -2  12  16        2.66       14.66     10.11 o 
  -1  12  16      317.58      299.98     23.53 o 
   0  12  16        1.57        4.55     10.56 o 
   1  12  16      459.62      454.71     21.96 o 
   2  12  16       82.39       87.28     12.73 o 
   3  12  16     1105.50     1097.22     54.96 o 
   4  12  16      133.55      124.34     30.57 o 
   5  12  16      213.16      189.25     31.47 o 
  -1  13  16        2.63       17.03     26.45 o 
   0  13  16       72.70       90.70     14.12 o 
   1  13  16      127.89      114.47     13.03 o 
   2  13  16       15.69        0.00     25.73 o 
   3  13  16        1.06        0.00     26.36 o 
   4  13  16        9.45        0.00     26.63 o 
   0  14  16        4.42       13.36     27.34 o 
   1  14  16       17.62       21.16     27.07 o 
   2  14  16        6.60        0.00     23.58 o 
   3  14  16      386.72      364.51     37.83 o 
  -3  -3  17      127.93      135.94     19.15 o 
  -2  -3  17       70.87      101.08     18.46 o 
  -1  -3  17      249.09      236.94     27.43 o 
   0  -3  17       83.55       69.75     23.49 o 
   1  -3  17      415.58      493.61     36.04 o 
  -3  -2  17        5.94        6.32     15.70 o 
  -2  -2  17       88.22       80.64     17.43 o 
  -1  -2  17        1.78        8.62     14.51 o 
   0  -2  17        0.03        0.00     19.90 o 
   1  -2  17       19.84       16.94     21.61 o 
   2  -2  17      262.99      287.33     30.48 o 
  -4  -1  17      308.08      323.99     52.53 o 
  -3  -1  17        5.36       13.57     16.22 o 
  -2  -1  17       54.36       21.13     22.01 o 
  -1  -1  17      431.78      467.18     23.66 o 
   0  -1  17       62.69       50.83     20.44 o 
   1  -1  17      182.95      224.75     26.89 o 
   2  -1  17        1.00       12.91     22.59 o 
   3  -1  17       37.37       73.60     22.50 o 
  -4   0  17       71.37       71.74     32.72 o 
  -3   0  17      109.67      111.17     17.21 o 
  -2   0  17      970.80     1043.57     35.79 o 
  -1   0  17        0.76       14.09      9.87 o 
   0   0  17       23.07        7.45     14.75 o 
   1   0  17      593.67      521.58     33.08 o 
   2   0  17       91.57      101.57     23.67 o 
   3   0  17        1.12        0.00     21.25 o 
  -4   1  17      351.83      392.89     32.50 o 
  -3   1  17      180.31      192.48     12.68 o 
  -2   1  17      157.10      153.90     11.63 o 
  -1   1  17      154.83      168.13     12.41 o 
   0   1  17      598.85      603.09     18.61 o 
   1   1  17        4.21        0.00     10.88 o 
   2   1  17      101.63      153.39     22.23 o 
   3   1  17      132.71      156.80     24.21 o 
   4   1  17       15.64       11.89     16.35 o 
  -5   2  17      185.17      227.07     20.83 o 
  -4   2  17       69.28      110.95     17.81 o 
  -3   2  17        7.09        8.24     12.32 o 
  -2   2  17      328.47      348.32     14.96 o 
  -1   2  17       58.98       72.28     10.73 o 
   0   2  17      139.98      143.05     11.35 o 
   1   2  17      864.94      960.19     28.19 o 
   2   2  17      491.31      536.45     20.09 o 
   3   2  17      128.01      118.55     16.64 o 
   4   2  17      134.47       94.06     18.47 o 
  -5   3  17       62.90       55.68     18.41 o 
  -4   3  17        8.07       12.97     10.33 o 
  -3   3  17      242.79      218.77     12.54 o 
  -2   3  17      389.02      396.22     11.92 o 
  -1   3  17        9.26        4.40      9.14 o 
   0   3  17      945.71     1020.88     22.24 o 
   1   3  17      181.57      193.83     11.98 o 
   2   3  17      196.25      223.59     12.87 o 
   3   3  17      500.73      515.24     17.82 o 
   4   3  17      117.29      124.34     28.42 o 
  -5   4  17       42.01       26.41     17.68 o 
  -4   4  17       24.53       45.39     17.02 o 
  -3   4  17      763.65      808.50     20.64 o 
  -2   4  17       25.79       17.83      9.02 o 
  -1   4  17      335.95      342.32     15.04 o 
   0   4  17      311.53      294.78     10.39 o 
   1   4  17       43.67       38.96      8.38 o 
   2   4  17      316.02      289.39     20.58 o 
   3   4  17       54.62       35.58     10.26 o 
   4   4  17       10.63       44.74     25.82 o 
   5   4  17      343.69      368.19     37.74 o 
  -4   5  17      277.08      316.33     21.47 o 
  -3   5  17        7.85       11.37      9.66 o 
  -2   5  17       20.01       16.32      9.10 o 
  -1   5  17      454.65      416.73     24.33 o 
   0   5  17       14.39       21.50      8.19 o 
   1   5  17       37.91       66.35      8.45 o 
   2   5  17       88.38       88.31      7.76 o 
   3   5  17      162.66      224.55     25.55 o 
   4   5  17      171.14      220.66     18.02 o 
   5   5  17       45.97       66.16     26.54 o 
  -4   6  17        0.56        0.00     14.62 o 
  -3   6  17      296.44      282.63     19.25 o 
  -2   6  17       25.87       33.31      8.25 o 
  -1   6  17       21.93       18.05      8.94 o 
   0   6  17      913.59      947.00     19.40 o 
   1   6  17      457.20      478.12     14.20 o 
   2   6  17      433.47      458.46     17.56 o 
   3   6  17       19.86       29.63     11.11 o 
   4   6  17      206.28      175.35     28.87 o 
   5   6  17      148.30      142.99     29.23 o 
  -4   7  17      111.47       87.82     16.32 o 
  -3   7  17       97.13       93.97     12.90 o 
  -2   7  17       36.69       40.95      8.66 o 
  -1   7  17     1235.90     1233.92     21.50 o 
   0   7  17       45.79       66.19      9.19 o 
   1   7  17       64.89       55.86      8.51 o 
   2   7  17       24.98       48.61      9.67 o 
   3   7  17      253.31      234.64     14.65 o 
   4   7  17       62.40       60.38     12.19 o 
   5   7  17       58.00       53.25     26.18 o 
  -4   8  17       72.38      104.37     13.72 o 
  -3   8  17      134.41      137.87     14.04 o 
  -2   8  17      282.51      317.74     15.73 o 
  -1   8  17       51.33       25.57      7.98 o 
   0   8  17      211.76      200.20     14.61 o 
   1   8  17      831.85      811.51     19.89 o 
   2   8  17      281.36      272.75     12.77 o 
   3   8  17      118.87      124.94     11.53 o 
   4   8  17      164.93      206.15     19.95 o 
   5   8  17        2.25        0.00     26.54 o 
  -3   9  17       49.01       45.58     12.46 o 
  -2   9  17        9.98        3.53     11.19 o 
  -1   9  17      132.27      138.49      9.88 o 
   0   9  17       23.42       18.95      9.36 o 
   1   9  17      110.21       99.15     10.66 o 
   2   9  17      715.75      763.71     23.33 o 
   3   9  17      571.17      702.13     41.60 o 
   4   9  17      324.45      281.14     31.56 o 
   5   9  17       33.71        0.00     24.56 o 
  -3  10  17       34.80       31.58     13.35 o 
  -2  10  17      131.96      131.37     14.46 o 
  -1  10  17      405.01      404.10     22.45 o 
   0  10  17      256.47      206.04     12.37 o 
   1  10  17      381.79      362.33     17.15 o 
   2  10  17      190.18      216.23     28.33 o 
   3  10  17       99.89       71.27     26.72 o 
   4  10  17      125.42      105.52     27.25 o 
   5  10  17      207.08      165.13     33.53 o 
  -2  11  17      322.32      346.48     24.44 o 
  -1  11  17       17.39        4.59     15.56 o 
   0  11  17      181.81      222.12     34.29 o 
   1  11  17      458.28      400.73     34.87 o 
   2  11  17      116.74      113.50     29.05 o 
   3  11  17      182.67      161.28     30.39 o 
   4  11  17        3.87       30.39     27.52 o 
  -1  12  17       62.59       80.72     18.62 o 
   0  12  17      103.03       92.25     27.52 o 
   1  12  17        5.20        5.92     22.86 o 
   2  12  17       60.40       94.67     26.45 o 
   3  12  17      558.10      558.70     39.63 o 
   4  12  17       87.77      102.20     31.11 o 
   0  13  17       58.65       23.49     25.10 o 
   1  13  17      328.95      311.71     32.90 o 
   2  13  17      437.04      491.01     40.25 o 
   3  13  17       12.63        0.00     24.56 o 
  -1  -2  18       37.86       17.57     22.32 o 
  -2  -1  18        0.17        8.25     17.42 o 
  -1  -1  18      148.95      120.69     17.88 o 
   0  -1  18      290.59      264.47     27.88 o 
   1  -1  18        5.23        0.00     23.49 o 
  -3   0  18        3.69       12.12     16.76 o 
  -2   0  18      205.11      167.32     34.20 o 
  -1   0  18       37.66       48.89     16.13 o 
   0   0  18        0.94        3.41     20.53 o 
   1   0  18      666.49      688.24     40.88 o 
   2   0  18      327.07      378.59     32.27 o 
  -3   1  18      473.27      498.74     58.85 o 
  -2   1  18       40.16       26.66     16.59 o 
  -1   1  18        7.04        6.39     19.45 o 
   0   1  18     1512.88     1629.02     41.24 o 
   1   1  18      372.48      320.32     27.16 o 
   2   1  18       68.36       32.90     22.95 o 
   3   1  18      179.65      203.59     27.25 o 
  -4   2  18      103.10       92.78     18.03 o 
  -3   2  18      234.03      290.72     27.57 o 
  -2   2  18        1.07        0.00     10.76 o 
  -1   2  18      403.87      401.51     30.99 o 
   0   2  18       14.52       16.94     10.36 o 
   1   2  18       92.33      121.74     21.96 o 
   2   2  18      613.86      553.67     33.08 o 
   3   2  18       70.36       65.62     22.59 o 
  -4   3  18      329.92      371.50     23.49 o 
  -3   3  18       17.88        0.00     15.61 o 
  -2   3  18        1.09        2.19     14.99 o 
  -1   3  18       81.80       62.00     11.82 o 
   0   3  18       41.85       50.67     10.48 o 
   1   3  18      121.77      133.78     21.02 o 
   2   3  18       42.04       68.85     21.61 o 
   3   3  18      165.50      168.87     17.84 o 
  -4   4  18        8.63        0.00     16.25 o 
  -3   4  18       31.73       36.91     10.49 o 
  -2   4  18       35.48       32.71     10.08 o 
  -1   4  18       72.59       71.97      9.90 o 
   0   4  18      435.73      387.96     15.01 o 
   1   4  18      422.14      464.94     16.74 o 
   2   4  18      251.64      265.31     13.60 o 
   3   4  18      185.35      187.55     18.02 o 
   4   4  18      109.30       73.51     25.10 o 
  -4   5  18      316.19      294.59     33.44 o 
  -3   5  18      132.12      144.52     18.94 o 
  -2   5  18       53.04       54.70     10.46 o 
  -1   5  18      641.91      676.82     18.89 o 
   0   5  18      462.62      420.56     21.91 o 
   1   5  18      129.75      134.01     10.35 o 
   2   5  18      211.04      219.81     17.62 o 
   3   5  18       88.17       56.20     12.84 o 
   4   5  18       60.02       78.53     28.06 o 
  -3   6  18        0.31        0.00     14.93 o 
  -2   6  18      171.69      183.73     40.52 o 
  -1   6  18        3.60        7.57      9.88 o 
   0   6  18      315.04      284.67     11.42 o 
   1   6  18      352.97      356.06     12.62 o 
   2   6  18      273.76      251.35     13.02 o 
   3   6  18        1.24        0.00     23.13 o 
   4   6  18      440.64      447.44     35.05 o 
  -3   7  18       14.18       11.01     14.64 o 
  -2   7  18        5.82       21.92     12.65 o 
  -1   7  18      413.12      404.94     16.96 o 
   0   7  18      124.65      123.28      9.67 o 
   1   7  18       52.53       69.75     16.37 o 
   2   7  18      842.52      842.57     21.07 o 
   3   7  18      774.41      880.57     33.22 o 
   4   7  18       45.51       22.86     24.74 o 
  -3   8  18       28.85       44.70     22.05 o 
  -2   8  18      568.92      573.10     21.25 o 
  -1   8  18       46.43       45.91     11.75 o 
   0   8  18      316.84      311.81     22.04 o 
   1   8  18      899.09      883.66     29.91 o 
   2   8  18      855.13      841.59     61.01 o 
   3   8  18        0.32        0.00     23.76 o 
   4   8  18       94.82       90.64     26.36 o 
  -2   9  18      287.90      303.93     16.67 o 
  -1   9  18       24.29       31.77     16.79 o 
   0   9  18      298.06      317.15     20.47 o 
   1   9  18        2.29       10.99     16.76 o 
   2   9  18        0.01       17.93     14.79 o 
   3   9  18      286.23      322.35     23.98 o 
   4   9  18       24.59       42.67     28.42 o 
  -2  10  18        0.30        1.92     12.80 o 
  -1  10  18       14.77        1.36     24.25 o 
   0  10  18      136.28      104.57     17.41 o 
   1  10  18      121.57      143.10     21.43 o 
   2  10  18      160.36      169.42     24.16 o 
   3  10  18      114.86      117.89     29.05 o 
   4  10  18       11.21       19.72     27.79 o 
  -1  11  18       49.56       15.80     16.61 o 
   0  11  18      121.07      142.68     39.80 o 
   1  11  18        3.39        7.08     17.00 o 
   2  11  18      276.30      277.38     34.25 o 
   3  11  18      108.89      103.90     30.30 o 
   0  12  18      285.88      321.17     27.07 o 
   1  12  18      264.46      323.28     32.81 o 
   2  12  18        8.95        5.56     27.43 o 
  -2   1  19       29.42       44.81     17.65 o 
  -1   1  19       11.04        0.00     16.82 o 
   0   1  19       53.75       57.29     25.01 o 
   1   1  19      260.17      275.13     29.94 o 
  -2   2  19      213.48      216.53     21.39 o 
  -1   2  19      182.58      156.37     28.06 o 
   0   2  19       26.60       27.96     14.92 o 
   1   2  19       54.74       33.35     22.95 o 
   2   2  19      192.68      205.03     25.37 o 
  -2   3  19       28.23       21.57     15.85 o 
  -1   3  19      116.92      129.64     12.24 o 
   0   3  19      360.21      383.59     18.36 o 
   1   3  19       57.67       47.69     22.77 o 
   2   3  19       16.68       32.99     22.41 o 
  -3   4  19        0.27        0.00     16.61 o 
  -2   4  19      265.16      269.50     24.25 o 
  -1   4  19        3.32        0.69     16.06 o 
   0   4  19       32.83       44.00     16.49 o 
   1   4  19       93.59      105.52     11.89 o 
   2   4  19       23.48       54.33     21.61 o 
   3   4  19       63.87      105.34     27.07 o 
  -3   5  19       54.15       48.23     16.95 o 
  -2   5  19       48.97       48.70     16.90 o 
  -1   5  19      216.87      217.61     12.77 o 
   0   5  19      426.57      445.80     77.68 o 
   1   5  19        2.55       17.33     15.12 o 
   2   5  19        0.18       11.63     14.13 o 
   3   5  19      304.75      335.02     33.53 o 
  -2   6  19      776.91      819.61     30.56 o 
  -1   6  19       32.51       55.93     15.51 o 
   0   6  19      147.80      166.22     12.07 o 
   1   6  19      259.92      273.05     12.32 o 
   2   6  19      572.59      580.39     40.25 o 
   3   6  19        0.07       26.89     23.49 o 
  -2   7  19       57.41       41.57     16.70 o 
  -1   7  19      248.46      244.89     30.66 o 
   0   7  19      521.60      539.91     27.29 o 
   1   7  19       12.41        0.00     15.97 o 
   2   7  19       33.85       46.06     11.03 o 
   3   7  19      314.49      371.60     35.05 o 
  -2   8  19        1.41       18.78     19.18 o 
  -1   8  19       30.50       21.34     12.05 o 
   0   8  19      162.86      139.08     18.17 o 
   1   8  19       19.58       33.79     16.19 o 
   2   8  19      621.51      657.99     28.93 o 
   3   8  19       34.69       23.40     26.54 o 
  -1   9  19      386.94      354.57     20.71 o 
   0   9  19       93.84      120.53     18.10 o 
   1   9  19      148.55      173.25     18.95 o 
   2   9  19      153.93      162.57     19.45 o 
   3   9  19       16.59        0.00     22.77 o 
   0  10  19       16.09        7.45     16.53 o 
   1  10  19      292.29      313.19     22.96 o 
   2  10  19       54.53       54.73     18.68 o 
   0   5  20      261.59      297.96     30.12 o 
   1   5  20      200.90      216.43     26.81 o 
   0   6  20        2.03        0.00     16.15 o 
   1   6  20        3.56        0.00     15.37 o 
   0   7  20      169.74      195.51     19.86 o 
   1   7  20      331.99      317.93     21.85 o 
                                                 
